# Supplementary material for: 5-(Adamantan-1-yl)-N-methyl-1,3,4-thia­diazol-2-amine
Source: Acta Crystallogr Sect E Struct Rep Online. 2013 Apr 10;69(Pt 5):o683. doi: 10.1107/S1600536813009033 (PMC3647877; doi:10.1107/S1600536813009033)
Supplement: Supplementary file 2 [file e-69-0o683-Isup2.hkl]

# 
# h,k,l, Fc-squared, Fo-squared, sigma(Fo-squared) and status flag 
# 
data_I
_shelx_title '  P21/n' 
_shelx_refln_list_code          4 
_shelx_F_calc_maximum      129.18 
_exptl_crystal_F_000       536.00 
_reflns_d_resolution_high  0.7680 
 
loop_ 
 _symmetry_equiv_pos_as_xyz 
 'x, y, z' 
 '-x+1/2, y+1/2, -z+1/2' 
 '-x, -y, -z' 
 'x-1/2, -y-1/2, z-1/2' 
 
_cell_length_a    10.4394 
_cell_length_b    13.0910 
_cell_length_c    10.8871 
_cell_angle_alpha  90.000 
_cell_angle_beta  118.008 
_cell_angle_gamma  90.000 
 
_shelx_F_squared_multiplier     1.000 
 
loop_ 
 _refln_index_h 
 _refln_index_k 
 _refln_index_l 
 _refln_F_squared_calc 
 _refln_F_squared_meas 
 _refln_F_squared_sigma 
 _refln_observed_status 
   2   0   0     9134.35     8606.36     85.97 o 
   4   0   0     1230.57     1279.70     27.53 o 
   6   0   0      530.71      546.51     18.55 o 
   8   0   0      504.19      640.53     29.29 o 
  10   0   0        0.27       -0.50      2.35 o 
  12   0   0       65.94       64.47     17.02 o 
   2   1   0      428.76      456.76      6.18 o 
   3   1   0     1920.95     1853.39     16.43 o 
   4   1   0      296.05      260.34      6.25 o 
   5   1   0      139.28      131.05      5.81 o 
   6   1   0       82.24       72.52      4.69 o 
   7   1   0      796.41      800.86     17.26 o 
   8   1   0      231.63      225.13     10.85 o 
   9   1   0      322.55      316.39     15.61 o 
  10   1   0       73.09       74.51      7.98 o 
  11   1   0       10.96       10.31      3.01 o 
   0   2   0      683.03      728.08     16.45 o 
   1   2   0     3429.21     3163.38     30.11 o 
   2   2   0       44.92       56.32      3.27 o 
   3   2   0       59.97       67.73      2.68 o 
   4   2   0      183.11      212.71      6.32 o 
   5   2   0      206.78      173.15      6.68 o 
   6   2   0      311.05      332.86     10.16 o 
   7   2   0       21.64       26.09      3.42 o 
   8   2   0      261.15      244.98     11.18 o 
   9   2   0       17.87       15.06      3.32 o 
  10   2   0        1.32       -1.36      2.40 o 
  11   2   0       16.97       20.19      5.43 o 
   1   3   0      220.99      231.22      5.89 o 
   2   3   0      119.72      103.56      4.87 o 
   3   3   0     1070.26     1174.62     22.49 o 
   4   3   0       22.69       17.96      2.77 o 
   5   3   0      710.57      751.29     13.16 o 
   6   3   0      646.72      644.59     14.12 o 
   7   3   0      142.35      129.39      8.13 o 
   8   3   0       27.47       24.83      3.33 o 
   9   3   0      170.56      181.32     11.67 o 
  10   3   0        0.07       -2.28      2.72 o 
  11   3   0        0.02        3.30      2.32 o 
   0   4   0     1433.50     1329.51     31.85 o 
   1   4   0        1.87        2.26      3.05 o 
   2   4   0     1745.30     1581.34     27.21 o 
   3   4   0       50.59       68.18      4.54 o 
   4   4   0      139.67      170.00      7.28 o 
   5   4   0        6.07        9.25      1.53 o 
   6   4   0        0.11       -0.53      0.69 o 
   7   4   0       46.55       53.79      5.75 o 
   8   4   0       14.54        9.08      3.76 o 
   9   4   0        1.21       -2.05      2.05 o 
  10   4   0        8.89        9.50      4.69 o 
  11   4   0       47.78       51.85     12.16 o 
   1   5   0      160.02      160.25      8.25 o 
   2   5   0      907.58      989.28     14.12 o 
   3   5   0      299.38      290.39     13.24 o 
   4   5   0      790.47      791.29     18.67 o 
   5   5   0        0.57       -0.09      0.97 o 
   6   5   0      251.90      260.12     12.07 o 
   7   5   0        3.54        2.16      2.44 o 
   8   5   0      107.71      106.20     11.75 o 
   9   5   0        0.57       -3.35      3.71 o 
  10   5   0        0.64       -0.58      7.04 o 
  11   5   0        0.15       -3.59      8.85 o 
   0   6   0      624.51      558.46     25.20 o 
   1   6   0     1249.36     1339.17     26.47 o 
   2   6   0      305.88      339.89      9.73 o 
   3   6   0      137.20      172.82     13.09 o 
   4   6   0     1017.98     1035.01     30.56 o 
   5   6   0       31.15       29.24      3.47 o 
   6   6   0       18.63       23.22      3.56 o 
   7   6   0       12.03       12.25      2.96 o 
   8   6   0        4.15       -2.44      4.79 o 
   9   6   0       14.91       27.90     12.27 o 
  10   6   0       11.01       24.22      8.02 o 
  11   6   0        5.04        0.28      3.60 o 
   1   7   0      100.92      123.77      8.80 o 
   2   7   0      101.37      100.83      7.54 o 
   3   7   0      383.81      358.54     16.88 o 
   4   7   0       19.65       20.81      5.04 o 
   5   7   0      362.20      397.40     18.79 o 
   6   7   0        2.64        1.18      0.90 o 
   7   7   0      638.34      659.16     20.77 o 
   8   7   0        0.01       -0.13      5.03 o 
   9   7   0      213.69      215.14     31.64 o 
  10   7   0        9.50       -3.11      4.80 o 
   0   8   0      796.46      721.04     33.17 o 
   1   8   0      909.70      876.89     25.05 o 
   2   8   0       13.54       12.67      2.41 o 
   3   8   0       25.45       17.85      2.10 o 
   4   8   0       29.18       37.61      6.14 o 
   5   8   0       88.60       70.93      8.21 o 
   6   8   0        2.78        6.42      5.12 o 
   7   8   0       60.41       61.94      8.33 o 
   8   8   0       27.92       33.88     15.64 o 
   9   8   0       90.26       96.19     21.67 o 
  10   8   0        2.07        5.24      5.87 o 
   1   9   0       99.44       86.82      8.47 o 
   2   9   0       48.77       39.53      4.52 o 
   3   9   0      293.27      314.64     10.38 o 
   4   9   0      267.79      251.64     16.12 o 
   5   9   0       24.72       26.81      5.49 o 
   6   9   0       18.56       18.89      6.81 o 
   7   9   0       25.01       21.79      4.83 o 
   8   9   0       21.07       21.08      9.05 o 
   9   9   0        1.59        3.24      4.94 o 
  10   9   0       82.38      104.76     24.53 o 
   0  10   0       10.13       11.57      5.03 o 
   1  10   0      328.76      337.58     17.75 o 
   2  10   0        0.19        0.39      1.59 o 
   3  10   0      329.78      322.49     11.63 o 
   4  10   0      162.34      157.51     13.45 o 
   5  10   0       23.42       20.66      4.76 o 
   6  10   0       94.12       76.09     13.41 o 
   7  10   0       32.85       42.11     11.87 o 
   8  10   0       14.82        6.61      6.14 o 
   9  10   0        4.27        8.85      9.72 o 
   1  11   0       15.84       15.17      3.98 o 
   2  11   0      121.83      117.37      8.80 o 
   3  11   0      119.58      147.11     11.43 o 
   4  11   0      122.35      128.50     12.96 o 
   5  11   0       82.36       88.31     10.41 o 
   6  11   0       27.23        9.48      6.65 o 
   7  11   0       20.18       28.50     12.05 o 
   8  11   0       47.91       65.95     19.16 o 
   9  11   0        0.07       27.36     11.88 o 
   0  12   0      409.26      423.33     31.97 o 
   1  12   0      275.32      265.82     17.61 o 
   2  12   0       83.72       83.12      7.87 o 
   3  12   0      163.71      175.81      9.86 o 
   4  12   0        2.47        0.44      4.79 o 
   5  12   0       51.46       56.18      8.88 o 
   6  12   0       11.82       23.08     12.91 o 
   7  12   0       15.88       19.58     10.81 o 
   8  12   0       19.07       27.42     12.75 o 
   1  13   0       24.61       20.39      5.65 o 
   2  13   0      165.28      165.22     11.51 o 
   3  13   0       42.29       52.09      8.94 o 
   4  13   0       15.01        4.69      7.15 o 
   5  13   0       54.28       54.69     15.37 o 
   6  13   0       77.19       81.29     20.51 o 
   7  13   0       23.39       48.01     16.82 o 
   0  14   0        5.71       14.44      6.49 o 
   1  14   0        0.01       -2.21      2.21 o 
   2  14   0       43.66       49.16      9.00 o 
   3  14   0        7.12        5.89      3.93 o 
   4  14   0        4.55        1.77      7.92 o 
   5  14   0        0.06       -5.32      5.62 o 
   6  14   0        2.99        9.51      8.33 o 
   1  15   0        0.67        1.33      5.80 o 
   2  15   0       28.63       26.49     13.08 o 
   3  15   0        0.03       -2.14      2.65 o 
   4  15   0       22.44       31.10     13.22 o 
   5  15   0        2.18        5.58      5.54 o 
   0  16   0        2.70       -2.16      3.91 o 
   1  16   0       33.82       32.21     16.24 o 
   2  16   0        0.54        0.03      5.72 o 
   3  16   0       46.20       59.95     17.20 o 
   4  16   0        1.55        1.51      5.46 o 
 -11   0   1       12.37        3.69      3.15 o 
  -9   0   1      729.37      734.78     36.37 o 
  -7   0   1      210.65      217.82     10.65 o 
  -5   0   1      393.94      355.40     11.28 o 
  -3   0   1     4152.97     4006.63     56.12 o 
   1   0   1     9989.61     9523.98     73.35 o 
   3   0   1     1439.35     1534.61     20.20 o 
   5   0   1      103.03       92.64      7.18 o 
   7   0   1     1154.27     1185.99     37.22 o 
   9   0   1      125.19      134.70     14.46 o 
  11   0   1        3.93        7.61      3.73 o 
 -12   1   1        1.26        0.74      2.27 o 
 -11   1   1        1.12        1.13      2.00 o 
 -10   1   1        4.08        3.59      4.04 o 
  -9   1   1        0.04       -0.87      1.45 o 
  -8   1   1      464.98      455.55     13.63 o 
  -7   1   1       10.51       12.13      2.16 o 
  -6   1   1       12.73       12.75      1.67 o 
  -5   1   1      639.32      661.55     11.67 o 
  -4   1   1       64.27       70.56      3.57 o 
  -3   1   1       40.16       34.96      2.26 o 
  -2   1   1    10523.70    10121.35     47.22 o 
   1   1   1     5699.10     5614.05     66.54 o 
   2   1   1       41.80       27.12      2.29 o 
   3   1   1      234.11      226.86      6.22 o 
   4   1   1       59.77       49.31      3.12 o 
   5   1   1      130.05      129.07      6.01 o 
   6   1   1      138.15      152.56      7.10 o 
   7   1   1      232.27      225.05     10.24 o 
   8   1   1        3.24        2.00      1.98 o 
   9   1   1        2.69        3.14      1.58 o 
  10   1   1       59.82       75.14      8.01 o 
  11   1   1       13.56        5.47      5.76 o 
 -12   2   1       23.28       20.49      5.33 o 
 -11   2   1       16.46       13.98      3.61 o 
 -10   2   1      283.89      291.08     15.82 o 
  -9   2   1        1.33        0.39      1.08 o 
  -8   2   1     1306.73     1291.33     25.08 o 
  -7   2   1      212.22      208.12      7.34 o 
  -6   2   1     1009.86      996.99     15.67 o 
  -5   2   1        2.45        5.16      1.18 o 
  -4   2   1      633.04      560.70     10.36 o 
  -3   2   1      279.31      311.10      7.11 o 
  -2   2   1       81.73       89.19      9.51 o 
  -1   2   1     2507.14     2549.88     40.76 o 
   0   2   1     3991.65     3843.61     30.11 o 
   1   2   1       61.84       41.55      5.20 o 
   2   2   1      454.76      407.37     11.18 o 
   3   2   1     3019.72     3086.76     22.57 o 
   4   2   1     1833.42     1784.92     18.47 o 
   5   2   1       27.36       34.90      2.88 o 
   6   2   1      198.09      209.89      8.38 o 
   7   2   1      163.75      157.95      8.56 o 
   8   2   1      232.65      257.39     15.42 o 
   9   2   1        5.98        1.14      2.21 o 
  10   2   1        1.53        3.56      2.48 o 
  11   2   1        8.74        8.09      3.69 o 
 -12   3   1        6.13        4.12      2.59 o 
 -11   3   1        2.74        2.09      4.40 o 
 -10   3   1       12.62        6.28      2.26 o 
  -9   3   1      159.60      156.99      9.27 o 
  -8   3   1       40.24       36.76      4.17 o 
  -7   3   1      279.98      270.89      9.87 o 
  -6   3   1      796.58      830.90     14.96 o 
  -5   3   1       40.76       41.86      2.79 o 
  -4   3   1      239.96      214.27      5.90 o 
  -3   3   1      340.22      376.88      8.81 o 
  -2   3   1     1379.02     1326.72     17.19 o 
  -1   3   1       95.60      101.10      9.04 o 
   0   3   1     1938.40     1793.37     60.74 o 
   1   3   1     1001.01      966.57     19.61 o 
   2   3   1       22.24       13.41      2.06 o 
   3   3   1       44.96       67.51      3.87 o 
   4   3   1       81.73      109.01      5.18 o 
   5   3   1      324.01      348.84      8.99 o 
   6   3   1      617.79      597.78     13.73 o 
   7   3   1       40.30       40.55      4.31 o 
   8   3   1      395.07      408.86     16.53 o 
   9   3   1       15.73       19.96      3.79 o 
  10   3   1      177.34      170.02     26.13 o 
  11   3   1        1.25       -2.10      4.47 o 
 -12   4   1        3.53       -0.57      3.68 o 
 -11   4   1        1.17       11.54      5.70 o 
 -10   4   1       15.21        6.21      4.20 o 
  -9   4   1       12.12        7.07      2.11 o 
  -8   4   1      204.79      211.01     13.04 o 
  -7   4   1      155.00      152.12     10.19 o 
  -6   4   1      219.95      216.92      8.29 o 
  -5   4   1       45.04       47.99      3.15 o 
  -4   4   1      920.96     1106.74     21.56 o 
  -3   4   1        5.49        8.12      3.00 o 
  -2   4   1      271.13      252.44     20.24 o 
  -1   4   1        2.00        5.19      3.22 o 
   0   4   1      237.70      253.80      9.25 o 
   1   4   1     2383.80     2495.67     32.97 o 
   2   4   1       38.02       37.75      3.84 o 
   3   4   1     1021.58      994.36     31.54 o 
   4   4   1        0.28        0.29      0.42 o 
   5   4   1      782.84      761.77     13.75 o 
   6   4   1       25.94       30.85      3.31 o 
   7   4   1      440.23      416.54     21.59 o 
   8   4   1       54.10       57.01      6.88 o 
   9   4   1        1.14        0.97      3.89 o 
  10   4   1        7.07       19.86      7.22 o 
  11   4   1        2.98        2.32      3.39 o 
 -11   5   1       59.76       84.03     13.94 o 
 -10   5   1        0.60       -2.45      2.45 o 
  -9   5   1        2.49        4.38      5.37 o 
  -8   5   1        4.11       -1.13      2.57 o 
  -7   5   1       68.02       65.09     10.62 o 
  -6   5   1        8.99       16.44      2.62 o 
  -5   5   1      892.21      910.46     16.31 o 
  -4   5   1      158.52      127.94      8.51 o 
  -3   5   1     1907.10     1864.81     57.88 o 
  -2   5   1      120.67      127.94     13.74 o 
  -1   5   1     1673.53     1815.95     44.67 o 
   0   5   1      247.41      269.58     10.66 o 
   1   5   1       10.39       11.76      2.07 o 
   2   5   1       36.01       42.12      4.31 o 
   3   5   1      306.30      365.13     11.53 o 
   4   5   1        7.76        3.14      1.46 o 
   5   5   1        2.09        0.49      1.37 o 
   6   5   1      119.51      110.96      5.95 o 
   7   5   1        6.09        5.09      1.68 o 
   8   5   1        3.86        6.91      3.90 o 
   9   5   1        7.26       15.05      5.40 o 
  10   5   1        2.75       -0.73      2.02 o 
 -11   6   1        0.99        3.48      3.23 o 
 -10   6   1       44.38       42.76      9.59 o 
  -9   6   1       47.14       43.96     13.57 o 
  -8   6   1      148.77      159.86     12.97 o 
  -7   6   1        0.04        0.73      1.64 o 
  -6   6   1      108.77      110.44      6.74 o 
  -5   6   1       32.08       21.78      2.09 o 
  -4   6   1       23.70       29.32      2.55 o 
  -3   6   1      183.31      174.24      9.95 o 
  -2   6   1      856.33      970.45     28.36 o 
  -1   6   1      337.17      356.43     15.34 o 
   0   6   1      115.49      122.32     11.44 o 
   1   6   1      843.17      933.47     18.19 o 
   2   6   1      199.03      206.21     12.77 o 
   3   6   1     1813.41     1836.52     50.76 o 
   4   6   1      195.73      185.42      9.03 o 
   5   6   1      361.35      351.35     13.24 o 
   6   6   1      117.87      108.87      8.77 o 
   7   6   1      261.36      265.37     14.56 o 
   8   6   1      106.83      116.34     21.50 o 
   9   6   1       17.17        8.66      7.08 o 
  10   6   1        1.83       -0.09      6.11 o 
 -11   7   1       32.88       35.36     10.49 o 
 -10   7   1        2.57       -7.71      7.71 o 
  -9   7   1       27.20       16.56      8.82 o 
  -8   7   1        6.96       13.64      7.34 o 
  -7   7   1        6.61        2.05      4.17 o 
  -6   7   1      173.18      168.79     11.50 o 
  -5   7   1       14.84       19.71      4.24 o 
  -4   7   1      138.59      138.03      5.75 o 
  -3   7   1       88.78       93.67      8.13 o 
  -2   7   1      462.62      463.43     29.49 o 
  -1   7   1      171.67      178.82     16.69 o 
   0   7   1      649.33      668.40     21.27 o 
   1   7   1      145.84      188.04      8.98 o 
   2   7   1       81.69       64.39      4.27 o 
   3   7   1       92.66      105.09      9.92 o 
   4   7   1        1.22        4.18      3.11 o 
   5   7   1      107.87      113.18      8.73 o 
   6   7   1      124.25      102.34      8.60 o 
   7   7   1       85.06       80.79     10.91 o 
   8   7   1       23.11       20.72      5.28 o 
   9   7   1       26.16       25.59     11.08 o 
  10   7   1       38.84       44.59     10.69 o 
 -11   8   1       48.00       76.47     15.15 o 
 -10   8   1       51.16       67.58     18.98 o 
  -9   8   1      265.26      280.18     37.02 o 
  -8   8   1       23.40       52.90     15.59 o 
  -7   8   1       41.76       42.62      5.96 o 
  -6   8   1      171.19      170.49     11.38 o 
  -5   8   1       62.73       62.21      6.90 o 
  -4   8   1      380.09      383.93     13.46 o 
  -3   8   1        8.05       10.16      1.83 o 
  -2   8   1        0.72        2.31      2.52 o 
  -1   8   1       23.02       18.20      6.22 o 
   0   8   1       28.11       33.92      5.31 o 
   1   8   1       32.03       36.07      5.97 o 
   2   8   1       14.43       11.66      2.17 o 
   3   8   1       76.68       46.75      7.84 o 
   4   8   1      179.06      163.99     20.42 o 
   5   8   1      128.55      112.53     11.31 o 
   6   8   1        0.38        1.24      1.48 o 
   7   8   1       38.93       35.36      7.09 o 
   8   8   1      120.85      133.30     13.74 o 
   9   8   1       23.49       42.37     14.35 o 
  10   8   1        3.54       10.80      8.75 o 
 -10   9   1        3.78       17.89     12.65 o 
  -9   9   1       41.54       45.85     15.03 o 
  -8   9   1       17.96       25.18     10.93 o 
  -7   9   1        0.11        1.67      2.05 o 
  -6   9   1      113.70      104.83     10.78 o 
  -5   9   1      137.94      133.99     10.63 o 
  -4   9   1       84.65       75.66      6.25 o 
  -3   9   1      344.34      360.19     13.07 o 
  -2   9   1      127.23      121.54     10.21 o 
  -1   9   1     1014.32     1051.64     30.75 o 
   0   9   1        2.16        1.41      1.72 o 
   1   9   1      966.02      966.59     23.51 o 
   2   9   1       25.88       26.70      3.55 o 
   3   9   1       54.13       40.74      9.31 o 
   4   9   1        4.50        1.80      2.02 o 
   5   9   1       87.41      105.27     11.27 o 
   6   9   1       56.57       64.12      9.08 o 
   7   9   1      225.92      259.08     19.00 o 
   8   9   1      148.80      185.97     30.18 o 
   9   9   1       98.42       92.72     22.61 o 
 -10  10   1        6.72       -6.87      7.01 o 
  -9  10   1       86.31      123.56     25.71 o 
  -8  10   1        0.06       -8.12      8.12 o 
  -7  10   1       35.87       45.28     14.27 o 
  -6  10   1        5.59        5.79      3.21 o 
  -5  10   1      112.39      135.45     11.35 o 
  -4  10   1       86.51       71.58      5.23 o 
  -3  10   1        4.81        3.70      2.71 o 
  -2  10   1       31.93       26.82      4.87 o 
  -1  10   1      783.79      799.31     28.27 o 
   0  10   1      353.16      356.64     18.83 o 
   1  10   1      683.01      669.39     20.85 o 
   2  10   1       25.99       31.33      4.24 o 
   3  10   1      794.22      875.28     33.20 o 
   4  10   1       21.60       21.87      5.52 o 
   5  10   1       42.69       40.96      7.45 o 
   6  10   1       29.27       40.24      7.37 o 
   7  10   1       10.86        8.43      6.30 o 
   8  10   1       10.80       13.65      6.46 o 
   9  10   1        4.07       20.01     11.37 o 
  -9  11   1       32.14       35.77     14.24 o 
  -8  11   1       68.57       88.11     21.82 o 
  -7  11   1        2.54        3.48      6.98 o 
  -6  11   1      223.68      267.87     21.49 o 
  -5  11   1      101.37      104.37     10.63 o 
  -4  11   1      157.38      170.11      8.58 o 
  -3  11   1       20.59       14.66      2.98 o 
  -2  11   1       23.35       29.91      5.98 o 
  -1  11   1      639.54      580.65     25.41 o 
   0  11   1       32.76       32.89      6.02 o 
   1  11   1        3.34        1.91      1.77 o 
   2  11   1        2.92        0.86      1.28 o 
   3  11   1       92.25       72.58      9.95 o 
   4  11   1       10.64       10.91      3.93 o 
   5  11   1        7.78        6.85      2.34 o 
   6  11   1        0.37        5.61      3.25 o 
   7  11   1       42.86       27.00     11.75 o 
   8  11   1        8.86       11.32      6.83 o 
  -8  12   1        2.64       -1.16      4.09 o 
  -7  12   1       10.67       15.39     10.61 o 
  -6  12   1        0.71        2.27      4.06 o 
  -5  12   1       23.13       20.54      5.00 o 
  -4  12   1       66.44       58.73      5.27 o 
  -3  12   1       22.31       23.80      3.93 o 
  -2  12   1       22.98       26.01      4.62 o 
  -1  12   1      108.02      110.14     11.54 o 
   0  12   1        2.17       -0.32      1.54 o 
   1  12   1      134.23      129.58     10.11 o 
   2  12   1      185.96      195.44     11.43 o 
   3  12   1       26.20       38.93     12.63 o 
   4  12   1       80.21       77.61     10.70 o 
   5  12   1       10.18       13.66      9.93 o 
   6  12   1       79.44       78.33     19.36 o 
   7  12   1        0.09        2.39      6.50 o 
   8  12   1        5.29        7.71      6.77 o 
  -8  13   1        2.18        7.97      7.53 o 
  -7  13   1       19.87       18.03     10.12 o 
  -6  13   1        0.47        6.79      6.60 o 
  -5  13   1       19.84       19.35      9.87 o 
  -4  13   1       64.36       70.75      9.88 o 
  -3  13   1       97.46      102.28      8.78 o 
  -2  13   1       48.80       58.31      7.02 o 
  -1  13   1        1.12        0.15      1.93 o 
   0  13   1       38.61       38.95      5.91 o 
   1  13   1       35.10       23.60      4.62 o 
   2  13   1        0.46        2.45      1.96 o 
   3  13   1       26.20       29.30      7.01 o 
   4  13   1        0.03       -0.41      4.52 o 
   5  13   1       20.48       19.03      8.00 o 
   6  13   1        1.42        5.58      6.48 o 
   7  13   1        0.16       -7.10      7.10 o 
  -7  14   1       79.56       95.30     23.80 o 
  -6  14   1        3.21        2.43      4.49 o 
  -5  14   1       43.66       54.35     15.54 o 
  -4  14   1       15.94       14.06      4.47 o 
  -3  14   1        5.75        2.05      8.24 o 
  -2  14   1        8.24        7.79      2.57 o 
  -1  14   1        0.07        0.89      3.54 o 
   0  14   1       33.86       30.30      5.65 o 
   1  14   1       56.78       47.20      6.70 o 
   2  14   1        2.66        2.24      7.16 o 
   3  14   1       26.12       30.98      7.62 o 
   4  14   1        3.69        7.86      4.10 o 
   5  14   1       41.21       35.71     12.90 o 
   6  14   1        0.95       12.51      8.57 o 
  -6  15   1        2.73       -8.13      8.13 o 
  -5  15   1       11.70       28.99     13.01 o 
  -4  15   1       26.61       20.98     10.14 o 
  -3  15   1       50.12       49.21     11.87 o 
  -2  15   1       59.06       56.18     10.24 o 
  -1  15   1        9.75        8.51      3.90 o 
   0  15   1       12.35        6.72      2.79 o 
   1  15   1       21.82       23.34      7.92 o 
   2  15   1       13.98       15.98      5.57 o 
   3  15   1        5.75        1.47      2.09 o 
   4  15   1        3.30        2.76      4.54 o 
   5  15   1        8.57       13.59     10.22 o 
  -4  16   1        0.11       17.99     11.16 o 
  -3  16   1        0.02        3.20      4.62 o 
  -2  16   1        7.91       11.47      5.04 o 
  -1  16   1        6.27        6.64      3.13 o 
   0  16   1       22.73       27.25      6.79 o 
   1  16   1       12.77        0.74      6.89 o 
   2  16   1       28.07       27.47      7.70 o 
   3  16   1       13.51        9.36      6.38 o 
 -12   0   2       20.41       10.30      4.64 o 
 -10   0   2        0.42        1.63      2.77 o 
  -8   0   2        0.16        0.02      1.68 o 
  -6   0   2      554.09      464.92     17.19 o 
  -4   0   2     1715.58     1741.43     29.54 o 
  -2   0   2     2556.08     2630.44     50.93 o 
   0   0   2        5.68       12.56      2.89 o 
   2   0   2     1081.82     1084.32     34.68 o 
   4   0   2      103.55       86.18      5.75 o 
   6   0   2      333.20      296.88     17.51 o 
   8   0   2      209.13      202.22     16.65 o 
  10   0   2        7.87       11.63      4.52 o 
 -12   1   2        4.65        4.42      2.82 o 
 -11   1   2       78.90       81.99      8.83 o 
 -10   1   2      480.26      500.37     20.71 o 
  -9   1   2       62.57       56.74      5.06 o 
  -8   1   2      374.06      359.97     10.90 o 
  -7   1   2       94.12       94.52      5.22 o 
  -6   1   2       39.11       30.18      2.71 o 
  -5   1   2      422.53      414.86     10.57 o 
  -4   1   2      618.17      618.01     19.40 o 
  -3   1   2     3305.53     3269.13     49.81 o 
  -2   1   2    16686.84    15875.99    190.31 o 
  -1   1   2     5320.51     5178.72     37.08 o 
   0   1   2     3372.52     3200.37     42.74 o 
   1   1   2      594.92      572.40     10.82 o 
   2   1   2     5373.93     5450.72     33.11 o 
   3   1   2      478.37      481.36     12.39 o 
   4   1   2     1929.57     2092.40     21.31 o 
   5   1   2      248.03      250.18      8.11 o 
   6   1   2       12.27        8.75      2.06 o 
   7   1   2        5.04        5.34      1.52 o 
   8   1   2       68.44       64.96      6.73 o 
   9   1   2       12.49        7.41      4.16 o 
  10   1   2       25.54       31.04      5.30 o 
 -12   2   2        0.80       -4.38      4.38 o 
 -11   2   2       52.51       37.61      5.95 o 
 -10   2   2        6.28        5.15      2.64 o 
  -9   2   2       25.89       23.36      3.26 o 
  -8   2   2        7.25        5.36      1.68 o 
  -7   2   2       18.90       22.77      2.52 o 
  -6   2   2      155.36      164.96      6.54 o 
  -5   2   2     1928.95     1924.33     19.99 o 
  -4   2   2       38.04       50.54      3.14 o 
  -3   2   2     2997.77     3040.10     43.28 o 
  -2   2   2      227.63      255.91     16.37 o 
  -1   2   2    12871.17    12227.81     60.75 o 
   0   2   2     1715.01     1678.79     25.98 o 
   1   2   2     1278.22     1292.65     35.67 o 
   2   2   2       11.29       10.40      2.08 o 
   3   2   2      674.96      700.39     17.37 o 
   4   2   2      929.56      963.65     14.51 o 
   5   2   2      430.90      439.91     10.74 o 
   6   2   2      195.21      201.14      8.44 o 
   7   2   2      203.14      209.95     11.18 o 
   8   2   2       99.32      105.46      8.49 o 
   9   2   2       22.77       22.25      4.14 o 
  10   2   2       44.27       56.48      8.15 o 
 -12   3   2        7.44        0.15      2.96 o 
 -11   3   2       62.86       79.37     10.59 o 
 -10   3   2        5.84        1.90      1.92 o 
  -9   3   2       71.84       82.24      5.89 o 
  -8   3   2      100.13      105.91      6.16 o 
  -7   3   2      175.67      165.90      8.31 o 
  -6   3   2       42.30       33.50      3.52 o 
  -5   3   2      324.30      312.59      9.35 o 
  -4   3   2        0.41        0.30      1.17 o 
  -3   3   2      146.29      204.10     17.23 o 
  -2   3   2     1123.89     1224.47     22.96 o 
  -1   3   2      348.36      331.21      9.33 o 
   0   3   2      120.90      117.63      7.04 o 
   1   3   2      390.49      378.72     14.49 o 
   2   3   2      641.05      549.17     14.37 o 
   3   3   2      496.48      417.67     14.50 o 
   4   3   2      134.76      130.05      6.15 o 
   5   3   2        7.09        7.08      1.34 o 
   6   3   2      585.37      574.74     17.14 o 
   7   3   2      103.32      102.84      9.00 o 
   8   3   2       55.95       44.75      6.31 o 
   9   3   2       13.09       17.23      4.11 o 
  10   3   2       21.02       27.00      7.45 o 
 -12   4   2        5.80        6.97      4.33 o 
 -11   4   2        2.87       15.10      6.23 o 
 -10   4   2       27.85       30.15      6.18 o 
  -9   4   2        3.97        1.82      1.43 o 
  -8   4   2      526.96      486.93     15.24 o 
  -7   4   2      327.47      317.94     11.06 o 
  -6   4   2      385.25      374.89     19.63 o 
  -5   4   2      726.05      669.68     18.63 o 
  -4   4   2     1215.08     1212.74     39.62 o 
  -3   4   2       18.60       11.58      4.37 o 
  -2   4   2       50.21       48.31      8.22 o 
  -1   4   2      457.96      502.20     16.17 o 
   0   4   2      282.46      250.98     10.82 o 
   1   4   2       48.44       41.86      3.46 o 
   2   4   2       49.54       62.11      6.51 o 
   3   4   2       37.61       52.75      5.06 o 
   4   4   2      254.41      260.36      8.35 o 
   5   4   2      103.88      103.18      5.79 o 
   6   4   2      356.09      357.16     11.93 o 
   7   4   2      150.52      158.41     10.59 o 
   8   4   2       70.02       88.50      8.72 o 
   9   4   2       41.72       34.91      7.80 o 
  10   4   2       58.79       77.61     12.86 o 
 -12   5   2       21.62       34.99      9.87 o 
 -11   5   2        6.27        6.93      5.43 o 
 -10   5   2       84.83       88.82     13.81 o 
  -9   5   2       50.34       50.43     14.21 o 
  -8   5   2       78.79       78.88      7.51 o 
  -7   5   2      135.68      121.45      6.95 o 
  -6   5   2        6.62        6.07      1.41 o 
  -5   5   2      175.12      184.31     11.23 o 
  -4   5   2      256.20      267.66     23.99 o 
  -3   5   2      467.89      494.34     12.90 o 
  -2   5   2      765.53      886.95     35.15 o 
  -1   5   2     4983.14     5359.58    122.86 o 
   0   5   2      308.76      274.46     12.30 o 
   1   5   2      227.73      218.47      8.26 o 
   2   5   2     3068.43     3137.20     74.58 o 
   3   5   2       86.77       80.10      5.93 o 
   4   5   2      571.98      582.30     16.84 o 
   5   5   2       35.54       38.73      3.31 o 
   6   5   2      654.43      655.17     16.10 o 
   7   5   2        9.11        9.97      2.36 o 
   8   5   2       15.19       14.94      9.09 o 
   9   5   2        2.67        7.39      4.44 o 
  10   5   2       21.68       22.85      7.42 o 
 -12   6   2       21.24        9.88     18.48 o 
 -11   6   2       12.93       14.24      6.03 o 
 -10   6   2       14.40        5.87      5.87 o 
  -9   6   2       12.63       14.62      7.64 o 
  -8   6   2        0.28        1.39      1.67 o 
  -7   6   2      125.56      124.94      9.79 o 
  -6   6   2      196.25      181.31     17.18 o 
  -5   6   2      210.91      206.74      6.36 o 
  -4   6   2      113.89      118.63      6.51 o 
  -3   6   2      571.39      594.38     34.51 o 
  -2   6   2      469.60      532.38     20.97 o 
  -1   6   2     1967.12     2301.12     58.69 o 
   0   6   2      800.49      892.41     18.61 o 
   1   6   2        2.40        2.68      1.99 o 
   2   6   2       55.19       63.05      7.55 o 
   3   6   2        0.80        2.70      1.34 o 
   4   6   2      104.44       96.52      7.08 o 
   5   6   2      210.05      201.66     10.77 o 
   6   6   2       14.04       14.57      5.76 o 
   7   6   2      101.50       87.83     11.20 o 
   8   6   2        8.11        8.34      3.54 o 
   9   6   2       41.44       59.57     11.28 o 
  10   6   2       20.51       17.75      6.64 o 
 -11   7   2       50.87       52.03     11.88 o 
 -10   7   2       37.57       42.19     14.37 o 
  -9   7   2       79.15      100.25     21.35 o 
  -8   7   2        1.98        4.27      4.05 o 
  -7   7   2       17.61       19.10      4.96 o 
  -6   7   2        4.52        4.66      1.80 o 
  -5   7   2      250.36      237.00     15.29 o 
  -4   7   2        4.41        5.51      1.40 o 
  -3   7   2        0.02       -1.92      3.98 o 
  -2   7   2       23.31       20.60      4.34 o 
  -1   7   2      234.89      184.18     11.75 o 
   0   7   2      587.86      654.87     17.04 o 
   1   7   2      740.44      705.03     36.90 o 
   2   7   2      329.72      383.53     27.72 o 
   3   7   2      366.62      351.43     15.51 o 
   4   7   2        1.78        2.21      1.00 o 
   5   7   2      126.09      125.44      9.98 o 
   6   7   2        0.22        0.75      1.64 o 
   7   7   2        1.50        0.08      3.41 o 
   8   7   2        0.88        0.88      3.78 o 
   9   7   2        0.16        5.25      7.59 o 
 -11   8   2        0.17       -2.38      4.48 o 
 -10   8   2        1.13        1.56      3.67 o 
  -9   8   2       21.91       26.14     10.72 o 
  -8   8   2        5.61        1.43      4.81 o 
  -7   8   2      252.50      305.23     34.60 o 
  -6   8   2        3.49        3.40      0.97 o 
  -5   8   2      387.99      400.73     11.35 o 
  -4   8   2       60.22       56.64      6.18 o 
  -3   8   2      107.31       87.74     10.16 o 
  -2   8   2      119.51      114.81     15.69 o 
  -1   8   2      343.83      327.49     18.03 o 
   0   8   2       63.39       62.56      5.55 o 
   1   8   2        1.29        2.34      1.50 o 
   2   8   2       49.66       52.90      7.86 o 
   3   8   2       47.11       45.29     20.48 o 
   4   8   2       48.30       49.91     11.46 o 
   5   8   2       83.46       89.15      8.56 o 
   6   8   2        8.50        7.57      3.32 o 
   7   8   2      269.20      265.14     20.15 o 
   8   8   2       42.73       50.84      9.13 o 
   9   8   2       41.88       65.14     18.73 o 
 -10   9   2       67.10       52.07     17.30 o 
  -9   9   2       52.88      104.92     22.81 o 
  -8   9   2       17.93       39.99     13.72 o 
  -7   9   2        0.03        9.29      5.90 o 
  -6   9   2       41.57       35.18      4.26 o 
  -5   9   2      228.62      227.89      9.16 o 
  -4   9   2       43.55       37.01      9.27 o 
  -3   9   2       12.39        7.32      3.23 o 
  -2   9   2      520.78      506.64     23.79 o 
  -1   9   2       16.27       10.23      5.44 o 
   0   9   2        3.64        2.42      1.88 o 
   1   9   2        0.54        1.41      1.25 o 
   2   9   2      110.27      131.59     12.71 o 
   3   9   2      170.17      167.74     14.72 o 
   4   9   2       95.50       93.55     12.00 o 
   5   9   2       27.54       19.23      5.40 o 
   6   9   2        1.17       -1.02      2.06 o 
   7   9   2        0.37        5.48      3.03 o 
   8   9   2        7.28        6.80      8.09 o 
   9   9   2        7.36        3.91      5.98 o 
 -10  10   2        6.12       24.54     12.50 o 
  -9  10   2       19.45       19.53     11.01 o 
  -8  10   2        6.08        4.06      5.90 o 
  -7  10   2        0.19       17.04      9.31 o 
  -6  10   2      341.55      352.89     26.29 o 
  -5  10   2       58.38       71.74      6.45 o 
  -4  10   2       19.86       22.99      3.51 o 
  -3  10   2        0.82        2.11      1.51 o 
  -2  10   2       38.43       33.55      6.09 o 
  -1  10   2        0.84        2.97      2.57 o 
   0  10   2      269.10      284.65     14.30 o 
   1  10   2       70.02       79.71      7.20 o 
   2  10   2        1.91        5.78      3.17 o 
   3  10   2        1.22        2.55      2.00 o 
   4  10   2       51.90       35.33      7.07 o 
   5  10   2        1.28        2.95      4.09 o 
   6  10   2      107.57      118.02     13.55 o 
   7  10   2       11.41       12.83      4.84 o 
   8  10   2      161.10      186.59     31.63 o 
  -9  11   2        6.77        9.40      8.29 o 
  -8  11   2        7.39        5.49      5.61 o 
  -7  11   2      129.03      166.41     27.75 o 
  -6  11   2       52.15       75.06     18.07 o 
  -5  11   2      105.86      104.42      6.63 o 
  -4  11   2        0.06       -1.13      1.21 o 
  -3  11   2        0.10       -0.08      1.13 o 
  -2  11   2      207.14      199.11     15.26 o 
  -1  11   2      464.78      460.71     23.33 o 
   0  11   2      155.83      148.35     10.96 o 
   1  11   2     1243.56     1301.87     30.82 o 
   2  11   2      231.39      228.62     18.13 o 
   3  11   2      346.92      362.68     23.31 o 
   4  11   2        0.43        3.13      3.98 o 
   5  11   2       68.69       86.66     11.48 o 
   6  11   2        4.59        8.94      4.07 o 
   7  11   2        2.38        4.72      7.92 o 
   8  11   2        1.72        6.63      5.17 o 
  -9  12   2        6.88       43.73     15.35 o 
  -8  12   2      116.19      132.74     27.19 o 
  -7  12   2      110.04      119.19     24.17 o 
  -6  12   2        2.53       -7.07      7.84 o 
  -5  12   2      122.08      139.81     11.98 o 
  -4  12   2       77.63       83.57      7.34 o 
  -3  12   2      130.89      132.62     11.82 o 
  -2  12   2        9.64        7.19      4.80 o 
  -1  12   2       12.29        6.66      2.47 o 
   0  12   2       61.17       57.22      7.01 o 
   1  12   2        2.71        1.49      1.80 o 
   2  12   2       39.69       44.61      8.41 o 
   3  12   2        0.69        5.74      5.21 o 
   4  12   2       36.35       20.21     10.85 o 
   5  12   2       37.26       36.61      7.82 o 
   6  12   2        2.06        5.71      6.26 o 
   7  12   2       29.56       46.86     16.58 o 
  -8  13   2        0.27       -7.15      7.15 o 
  -7  13   2        0.51        1.86      4.24 o 
  -6  13   2        1.40        2.72      4.38 o 
  -5  13   2        1.62       -1.17      3.17 o 
  -4  13   2        2.43        1.09      1.60 o 
  -3  13   2        5.87        7.99      2.78 o 
  -2  13   2        9.33        9.97      3.83 o 
  -1  13   2        0.41        0.07      1.53 o 
   0  13   2       33.17       38.11      5.89 o 
   1  13   2        1.11        2.72      4.09 o 
   2  13   2        0.77        6.98      4.06 o 
   3  13   2       93.40       95.88     13.00 o 
   4  13   2        8.36       10.02      7.93 o 
   5  13   2        8.64       -0.58      7.97 o 
   6  13   2        9.70       11.70      8.16 o 
  -7  14   2        1.95       -0.65      6.82 o 
  -6  14   2       33.14       37.05     13.99 o 
  -5  14   2        1.83        2.97      6.50 o 
  -4  14   2      150.93      151.98     25.29 o 
  -3  14   2       10.37        4.93      2.49 o 
  -2  14   2       59.72       67.64     10.00 o 
  -1  14   2        6.47        3.11      1.65 o 
   0  14   2        0.67        1.67      2.96 o 
   1  14   2        4.44        0.22      3.13 o 
   2  14   2        0.14        2.62      2.63 o 
   3  14   2        0.61        0.59      2.44 o 
   4  14   2       25.18       11.18      7.44 o 
   5  14   2        7.89        1.09      4.04 o 
  -6  15   2        2.29        4.02      6.37 o 
  -5  15   2        7.05       -6.60      6.60 o 
  -4  15   2        5.54        9.47      6.90 o 
  -3  15   2        0.52        7.16      6.30 o 
  -2  15   2        3.35        3.50      2.49 o 
  -1  15   2        3.12        3.68      5.60 o 
   0  15   2       24.36       16.11      5.07 o 
   1  15   2       17.56       14.06      4.81 o 
   2  15   2       17.43        8.57     15.05 o 
   3  15   2       14.11       16.85      5.36 o 
   4  15   2       12.93       14.24     10.23 o 
  -4  16   2        2.27        3.73      7.21 o 
  -3  16   2        0.75       -0.56      2.32 o 
  -2  16   2       19.54       24.63      7.62 o 
  -1  16   2        0.46        1.04      3.59 o 
   0  16   2        0.49        0.04      4.09 o 
   1  16   2        2.26        2.73      2.42 o 
   2  16   2        0.32       -0.64      7.76 o 
 -13   0   3       42.41       47.06     10.53 o 
 -11   0   3      469.82      490.34     30.78 o 
  -9   0   3      112.50      117.30     10.02 o 
  -7   0   3      100.88      115.61      9.33 o 
  -5   0   3     3028.32     2960.91     50.88 o 
  -3   0   3     5559.04     5710.13     49.09 o 
  -1   0   3     2407.54     2229.56     29.34 o 
   1   0   3       32.49       36.14      2.85 o 
   3   0   3      678.65      813.00     19.37 o 
   5   0   3       11.21       10.62      2.59 o 
   7   0   3        0.04       -2.71      5.69 o 
   9   0   3       47.96       55.38      9.45 o 
 -13   1   3        8.54        4.99      5.37 o 
 -12   1   3       38.00       44.57      6.93 o 
 -11   1   3      153.22      145.24     11.82 o 
 -10   1   3       22.97       21.53      3.55 o 
  -9   1   3       76.48       64.84      5.25 o 
  -8   1   3      186.58      172.20      8.13 o 
  -7   1   3      230.73      235.01      8.22 o 
  -6   1   3      162.07      173.12      7.59 o 
  -5   1   3      315.40      332.46     10.77 o 
  -4   1   3     3361.13     3244.34     42.37 o 
  -3   1   3     1686.56     1751.88     24.86 o 
  -2   1   3     3064.09     3147.56     35.55 o 
  -1   1   3      366.36      358.04      9.04 o 
   0   1   3      157.74      167.14      9.37 o 
   1   1   3     2069.83     2058.82     27.15 o 
   2   1   3     2654.20     2519.90     41.85 o 
   3   1   3       55.87       65.93      4.16 o 
   4   1   3     1048.80     1049.66     17.46 o 
   5   1   3      216.41      199.40      8.68 o 
   6   1   3      136.00      136.39      8.59 o 
   7   1   3      195.08      204.64     11.20 o 
   8   1   3        2.53       -0.77      1.80 o 
   9   1   3       55.02       51.43      6.19 o 
  10   1   3        5.45       -3.08      3.08 o 
 -12   2   3        0.01       -2.71      2.71 o 
 -11   2   3       10.25       14.47      4.92 o 
 -10   2   3      112.21      112.95      9.88 o 
  -9   2   3      259.94      258.82     10.45 o 
  -8   2   3       17.81       12.64      2.12 o 
  -7   2   3      111.88      127.28      6.33 o 
  -6   2   3       46.67       46.97      3.72 o 
  -5   2   3      686.13      699.76     35.18 o 
  -4   2   3      449.21      467.70      9.52 o 
  -3   2   3      917.91      934.55     11.42 o 
  -2   2   3     1127.72     1104.55     15.58 o 
  -1   2   3       22.71       30.83      3.92 o 
   0   2   3      210.73      231.53     11.30 o 
   1   2   3       50.45       39.61      3.37 o 
   2   2   3     3141.74     3020.72     30.73 o 
   3   2   3        0.53        1.00      1.12 o 
   4   2   3       65.46       65.25      6.67 o 
   5   2   3       27.18       23.31      2.79 o 
   6   2   3      112.11      107.97      6.91 o 
   7   2   3       32.95       29.79      4.27 o 
   8   2   3      173.79      171.02     10.91 o 
   9   2   3        4.34        3.49      2.29 o 
  10   2   3      113.66      106.72     14.33 o 
 -12   3   3        3.15        3.26      2.63 o 
 -11   3   3        0.49        1.25      4.64 o 
 -10   3   3      203.92      195.31     15.80 o 
  -9   3   3       65.68       73.56      6.98 o 
  -8   3   3      439.77      459.47     19.57 o 
  -7   3   3       85.73       81.01      5.37 o 
  -6   3   3     1247.37     1301.65     26.46 o 
  -5   3   3      300.64      329.90     13.97 o 
  -4   3   3     1054.66     1150.23     31.35 o 
  -3   3   3      482.95      517.62     24.82 o 
  -2   3   3     3407.24     3394.03     38.52 o 
  -1   3   3     3577.59     3641.43     35.91 o 
   0   3   3      406.88      517.70     26.60 o 
   1   3   3      243.42      265.79     13.95 o 
   2   3   3       33.37       33.98      3.78 o 
   3   3   3        0.02       28.85      6.02 o 
   4   3   3      266.25      256.47     12.57 o 
   5   3   3      207.62      212.45     10.44 o 
   6   3   3      481.02      481.28     16.40 o 
   7   3   3       43.18       46.07      5.38 o 
   8   3   3       47.92       54.09      7.16 o 
   9   3   3       18.89       30.26      7.32 o 
  10   3   3       62.20       62.80     11.14 o 
 -12   4   3        2.35       -1.04      4.36 o 
 -11   4   3       47.65       51.63      8.74 o 
 -10   4   3       13.78       10.97      3.77 o 
  -9   4   3      204.47      201.25      9.29 o 
  -8   4   3       98.48      108.52      6.53 o 
  -7   4   3       31.83       28.22      3.70 o 
  -6   4   3       37.09       33.27      5.84 o 
  -5   4   3      333.35      364.89     17.82 o 
  -4   4   3        7.91        2.81      2.74 o 
  -3   4   3     1354.82     1393.65     19.45 o 
  -2   4   3      916.82      914.25     26.98 o 
  -1   4   3      989.37      936.05     19.21 o 
   0   4   3     1689.36     1744.70     47.12 o 
   1   4   3      449.84      420.63     18.21 o 
   2   4   3      874.18      922.24     28.19 o 
   3   4   3       92.78       85.21      6.85 o 
   4   4   3       41.79       36.16      3.54 o 
   5   4   3      148.76      157.80      7.86 o 
   6   4   3      115.98      110.50      7.71 o 
   7   4   3      116.23      117.57      8.49 o 
   8   4   3       48.13       37.33      8.17 o 
   9   4   3       17.01       14.94      5.56 o 
  10   4   3       22.58       30.87      8.29 o 
 -12   5   3        3.95       -1.86      3.37 o 
 -11   5   3        5.34       -1.63      5.10 o 
 -10   5   3       40.39       40.12      9.29 o 
  -9   5   3       37.06       34.27      5.75 o 
  -8   5   3       98.25      107.53     16.74 o 
  -7   5   3      295.68      276.37     16.92 o 
  -6   5   3      114.19      141.57     11.57 o 
  -5   5   3       76.74       75.90      8.19 o 
  -4   5   3       10.78        6.30      3.13 o 
  -3   5   3     2032.71     2084.46     33.82 o 
  -2   5   3     1285.73     1271.98     22.35 o 
  -1   5   3      146.25      119.27      6.25 o 
   0   5   3     2290.44     2265.40     54.78 o 
   1   5   3      342.11      341.39     12.02 o 
   2   5   3      235.77      239.24      9.84 o 
   3   5   3      529.69      497.08     17.28 o 
   4   5   3      145.04      134.06      6.37 o 
   5   5   3     1144.07     1116.34     22.66 o 
   6   5   3      117.35      107.72      7.97 o 
   7   5   3       54.00       56.16      6.10 o 
   8   5   3        6.10        1.53      4.72 o 
   9   5   3       43.84       37.91      9.07 o 
 -12   6   3       11.96        8.69      4.75 o 
 -11   6   3       16.99       31.38      9.20 o 
 -10   6   3       27.07       19.82      9.92 o 
  -9   6   3       32.10       37.43     13.17 o 
  -8   6   3        2.67        2.03      2.22 o 
  -7   6   3        1.26       -3.59      9.35 o 
  -6   6   3        1.38        1.75      2.86 o 
  -5   6   3       86.45       70.20     14.46 o 
  -4   6   3      242.65      216.14     22.47 o 
  -3   6   3        0.88       10.89      5.07 o 
  -2   6   3       89.49      118.10      9.95 o 
  -1   6   3      212.66      251.71     11.42 o 
   0   6   3      407.78      391.73     13.73 o 
   1   6   3      250.31      289.73     11.42 o 
   2   6   3      112.33      117.35      6.06 o 
   3   6   3       87.00       86.98      4.46 o 
   4   6   3       67.04       60.92      5.89 o 
   5   6   3      241.55      227.48     15.76 o 
   6   6   3       20.85       11.40      6.36 o 
   7   6   3       39.95       34.80     10.79 o 
   8   6   3        7.60       10.50      5.36 o 
   9   6   3       20.10        9.92      6.29 o 
 -11   7   3       23.12       21.81      7.77 o 
 -10   7   3       10.72        6.84      6.58 o 
  -9   7   3        0.04        5.38      5.27 o 
  -8   7   3      196.12      194.86     13.67 o 
  -7   7   3        2.28        5.06      2.70 o 
  -6   7   3      552.55      537.11     37.74 o 
  -5   7   3        3.86       11.63      6.69 o 
  -4   7   3      130.12      133.06      5.41 o 
  -3   7   3        0.99        2.95      3.96 o 
  -2   7   3       26.29       30.50      8.22 o 
  -1   7   3       29.61       22.97      4.13 o 
   0   7   3       65.25       68.74      7.20 o 
   1   7   3      138.51      151.72     22.18 o 
   2   7   3      263.58      261.27      8.82 o 
   3   7   3        5.84        7.51      2.13 o 
   4   7   3       22.03       19.03      3.35 o 
   5   7   3      344.48      365.51     23.42 o 
   6   7   3      148.33      165.24     16.00 o 
   7   7   3        1.27       -0.53      2.14 o 
   8   7   3       72.99       88.88     12.71 o 
   9   7   3        0.33       -0.58      2.33 o 
 -11   8   3       12.86       12.64      9.05 o 
 -10   8   3        9.91        9.29      6.56 o 
  -9   8   3       19.61        5.74      6.08 o 
  -8   8   3       11.66        0.32      4.07 o 
  -7   8   3       15.72        6.47      2.69 o 
  -6   8   3       17.20       12.20      3.40 o 
  -5   8   3      146.95      123.38     19.50 o 
  -4   8   3      110.29      108.93      7.15 o 
  -3   8   3      392.77      428.57     22.50 o 
  -2   8   3      623.18      651.52     36.69 o 
  -1   8   3      865.14      838.80     22.83 o 
   0   8   3      389.40      393.81     14.33 o 
   1   8   3        0.64        0.87      2.10 o 
   2   8   3      561.88      625.84     37.73 o 
   3   8   3      379.42      398.54     23.85 o 
   4   8   3      104.82      115.22     14.76 o 
   5   8   3        0.54        0.00      2.02 o 
   6   8   3       15.39       16.31      5.26 o 
   7   8   3       40.46       44.56      9.59 o 
   8   8   3       54.83       69.97     12.74 o 
 -11   9   3       33.84       36.30     15.70 o 
 -10   9   3        1.81        1.54      3.75 o 
  -9   9   3       54.01       82.21     19.93 o 
  -8   9   3       39.96       34.22     12.58 o 
  -7   9   3      243.31      298.80     35.07 o 
  -6   9   3      193.86      200.14     13.50 o 
  -5   9   3      201.10      183.42      9.27 o 
  -4   9   3       38.88       42.00      6.20 o 
  -3   9   3       28.50       26.95      6.00 o 
  -2   9   3      160.69      159.68     14.69 o 
  -1   9   3      175.14      179.09     28.31 o 
   0   9   3       14.94       22.51      3.73 o 
   1   9   3      113.62       84.66     14.70 o 
   2   9   3      199.86      193.93     25.87 o 
   3   9   3       42.47       35.62      7.24 o 
   4   9   3       51.67       58.73     10.77 o 
   5   9   3      188.99      209.27     22.20 o 
   6   9   3       15.46       16.41      5.61 o 
   7   9   3       96.84      111.60     14.03 o 
   8   9   3        8.20       10.29      7.88 o 
 -10  10   3        0.52       -0.35      3.03 o 
  -9  10   3       49.13       55.07     17.03 o 
  -8  10   3        3.74       -1.20      6.38 o 
  -7  10   3       47.14       29.37     11.70 o 
  -6  10   3       32.40       25.32      4.83 o 
  -5  10   3      226.33      227.73     12.08 o 
  -4  10   3        0.03       -0.96      1.59 o 
  -3  10   3      361.34      371.58     32.31 o 
  -2  10   3       10.89       20.88      5.28 o 
  -1  10   3      601.07      619.52     27.35 o 
   0  10   3        9.40        9.44      3.02 o 
   1  10   3      547.67      494.89     45.43 o 
   2  10   3       22.82       30.28      6.77 o 
   3  10   3      271.28      269.14     20.45 o 
   4  10   3        1.21        5.31      6.96 o 
   5  10   3       13.42       12.26      4.30 o 
   6  10   3        7.21        6.41      4.27 o 
   7  10   3        2.03       -3.51      3.51 o 
   8  10   3        0.15       14.73      8.84 o 
 -10  11   3       16.47       17.57     10.69 o 
  -9  11   3        0.51       13.38      9.24 o 
  -8  11   3       35.42       45.14     15.16 o 
  -7  11   3       50.16       86.17     19.85 o 
  -6  11   3        3.60        6.02      4.95 o 
  -5  11   3        1.44        7.24      2.15 o 
  -4  11   3       10.44       16.12     12.93 o 
  -3  11   3        3.80       -0.18      2.34 o 
  -2  11   3       21.46       14.39      6.06 o 
  -1  11   3        5.82        7.47      4.81 o 
   0  11   3        2.61        0.62      1.54 o 
   1  11   3       14.09       14.19      4.15 o 
   2  11   3        4.22        1.64      6.71 o 
   3  11   3       11.22       11.30      4.41 o 
   4  11   3       23.30       22.88      6.44 o 
   5  11   3       13.06       14.52      7.56 o 
   6  11   3       72.60       83.15     12.33 o 
   7  11   3       65.88       72.12     18.93 o 
  -9  12   3        2.73       16.69      9.64 o 
  -8  12   3        0.14       13.52      9.35 o 
  -7  12   3       35.00       39.36     13.18 o 
  -6  12   3        5.23       16.54      9.79 o 
  -5  12   3       26.17       25.25      3.94 o 
  -4  12   3       70.45       73.88      7.20 o 
  -3  12   3       55.96       57.18     16.17 o 
  -2  12   3       60.49       61.81      7.81 o 
  -1  12   3       14.81       14.27      4.01 o 
   0  12   3      124.04      118.38     10.93 o 
   1  12   3        1.71        2.87      4.95 o 
   2  12   3       12.27        9.55      2.92 o 
   3  12   3       12.77       14.11      5.60 o 
   4  12   3       14.88       23.08      6.57 o 
   5  12   3       22.02       22.73      6.49 o 
   6  12   3        0.15      -10.15     10.15 o 
  -8  13   3        4.06        2.40      4.29 o 
  -7  13   3       94.22      127.52     25.46 o 
  -6  13   3       43.37       55.10     16.49 o 
  -5  13   3      125.97      150.70     25.43 o 
  -4  13   3       32.65       42.18      9.25 o 
  -3  13   3       91.88      111.35     12.64 o 
  -2  13   3       65.78       76.79      9.02 o 
  -1  13   3        0.36        1.24      2.32 o 
   0  13   3       16.65       16.34      3.96 o 
   1  13   3        8.40       14.27      5.27 o 
   2  13   3       12.56       11.39      4.18 o 
   3  13   3       22.42       18.33      5.98 o 
   4  13   3       30.84       48.69      9.56 o 
   5  13   3       14.55       11.18      4.93 o 
  -7  14   3        6.37       30.98     13.77 o 
  -6  14   3        0.09       -4.82      5.52 o 
  -5  14   3       21.84       34.17     13.25 o 
  -4  14   3        0.06        4.82      8.37 o 
  -3  14   3        1.83        3.09      6.10 o 
  -2  14   3        1.35        4.66      2.62 o 
  -1  14   3       39.65       51.40      7.27 o 
   0  14   3       25.50       32.14      9.55 o 
   1  14   3      167.11      209.91     33.50 o 
   2  14   3        0.53        1.66      5.03 o 
   3  14   3       20.71       28.45      9.60 o 
   4  14   3        1.29       -1.42      4.85 o 
   5  14   3        5.75       16.33     10.76 o 
  -6  15   3        0.25       14.32     11.24 o 
  -5  15   3       51.08       65.17     17.76 o 
  -4  15   3        1.91       -5.31      5.31 o 
  -3  15   3        8.44        6.84     10.10 o 
  -2  15   3       31.38       39.72      7.10 o 
  -1  15   3        2.66        1.34      2.71 o 
   0  15   3        7.18       12.96      5.89 o 
   1  15   3       22.71       30.84      7.84 o 
   2  15   3       29.26       34.52      8.27 o 
   3  15   3       13.62       -0.07      9.59 o 
  -4  16   3        8.05        4.92      5.47 o 
  -3  16   3        8.50       11.37      4.12 o 
  -2  16   3       68.95       78.11     19.29 o 
  -1  16   3        0.41       -0.90      2.81 o 
   0  16   3       21.39       16.16      6.64 o 
   1  16   3       25.07       38.97      9.49 o 
 -12   0   4      102.50      110.82     15.65 o 
 -10   0   4       46.24       44.46      9.85 o 
  -8   0   4      267.44      279.93     15.99 o 
  -6   0   4     3829.22     3975.26     65.32 o 
  -4   0   4     1633.54     1648.14     30.81 o 
  -2   0   4        0.10        3.62      1.34 o 
   0   0   4     4390.27     4625.75     79.98 o 
   2   0   4     4213.88     4438.33     42.41 o 
   4   0   4      287.45      306.77     16.84 o 
   6   0   4      389.44      409.13     21.08 o 
   8   0   4       43.21       39.57      7.29 o 
 -13   1   4       13.09       21.11      6.08 o 
 -12   1   4       41.75       35.90      7.40 o 
 -11   1   4       13.18        3.30      2.85 o 
 -10   1   4      108.37      107.13      8.74 o 
  -9   1   4        5.46        3.72      1.80 o 
  -8   1   4       65.56       55.10      6.16 o 
  -7   1   4      246.16      272.81     11.59 o 
  -6   1   4      117.43      119.37      7.16 o 
  -5   1   4      664.21      677.88     14.09 o 
  -4   1   4     1644.64     1726.27     21.54 o 
  -3   1   4     1214.90     1158.71     14.96 o 
  -2   1   4      702.84      784.81     11.87 o 
  -1   1   4      527.98      444.61     15.36 o 
   0   1   4      245.31      230.15     12.62 o 
   1   1   4      256.26      270.09     14.74 o 
   2   1   4      816.79      790.45     17.51 o 
   3   1   4      437.11      444.57     13.51 o 
   4   1   4        3.04        3.47      1.23 o 
   5   1   4        0.58        0.94      1.50 o 
   6   1   4       96.10       80.01      6.08 o 
   7   1   4        4.18        8.47      2.99 o 
   8   1   4      114.41      119.27      9.16 o 
   9   1   4      165.57      186.12     26.79 o 
 -13   2   4       54.98       56.33     10.57 o 
 -12   2   4       61.73       65.59      9.75 o 
 -11   2   4      153.55      164.37     15.15 o 
 -10   2   4       66.80       51.84      8.01 o 
  -9   2   4      180.75      165.55      8.92 o 
  -8   2   4        6.26        7.17      1.61 o 
  -7   2   4      151.01      139.60      8.33 o 
  -6   2   4        1.75        3.35      1.09 o 
  -5   2   4      547.47      557.39     12.86 o 
  -4   2   4     1757.13     1698.74     38.24 o 
  -3   2   4      234.58      241.32      6.75 o 
  -2   2   4       70.45       62.74      3.97 o 
  -1   2   4       25.87       24.26      3.14 o 
   0   2   4      166.33      172.09     11.03 o 
   1   2   4       81.82       68.74      4.42 o 
   2   2   4       17.67       17.76      2.40 o 
   3   2   4      390.47      399.55     16.94 o 
   4   2   4       38.90       30.79      5.33 o 
   5   2   4      331.65      337.98     13.52 o 
   6   2   4        8.78        5.73      1.89 o 
   7   2   4        1.69        3.70      2.67 o 
   8   2   4        7.01        3.04      1.73 o 
   9   2   4        0.10        5.62      7.41 o 
 -13   3   4        0.48        0.51      4.90 o 
 -12   3   4       13.57       13.14      9.29 o 
 -11   3   4       21.36       24.65      6.34 o 
 -10   3   4        1.55       -0.31      2.32 o 
  -9   3   4        2.80        2.19      1.23 o 
  -8   3   4        5.16        7.31      1.55 o 
  -7   3   4      141.31      130.52      4.82 o 
  -6   3   4      673.00      714.16     29.36 o 
  -5   3   4      462.69      450.51     17.14 o 
  -4   3   4      377.05      397.07     15.87 o 
  -3   3   4     2472.13     2354.50     26.59 o 
  -2   3   4      268.23      252.19     10.18 o 
  -1   3   4        4.60        3.49      2.77 o 
   0   3   4      322.68      274.90     14.49 o 
   1   3   4      649.45      667.26     16.00 o 
   2   3   4      155.16      139.41     10.67 o 
   3   3   4      112.69      110.45      8.02 o 
   4   3   4       31.85       31.74      8.33 o 
   5   3   4        0.06        1.12      1.64 o 
   6   3   4        3.64        2.52      1.32 o 
   7   3   4       31.76       32.38      4.74 o 
   8   3   4       43.53       39.74      7.92 o 
   9   3   4       59.07       67.82     17.95 o 
 -12   4   4       11.81        3.24      3.96 o 
 -11   4   4        8.54       10.44      3.88 o 
 -10   4   4        1.81        2.85      2.23 o 
  -9   4   4        4.24        1.23      1.26 o 
  -8   4   4        4.12       27.94     10.69 o 
  -7   4   4      113.26      112.39      9.58 o 
  -6   4   4       45.95       39.76      6.73 o 
  -5   4   4        4.78        2.23      3.06 o 
  -4   4   4      404.00      405.22     34.71 o 
  -3   4   4      646.18      634.76     13.85 o 
  -2   4   4     1468.18     1595.77     49.58 o 
  -1   4   4      212.04      197.03      9.81 o 
   0   4   4     1119.04     1175.29     40.21 o 
   1   4   4       63.70       97.20      9.71 o 
   2   4   4      161.71      155.38      9.09 o 
   3   4   4      113.29      118.70      8.58 o 
   4   4   4     1318.37     1284.11     48.84 o 
   5   4   4       88.72       92.62      7.03 o 
   6   4   4      163.39      160.27      9.84 o 
   7   4   4       13.97       12.82      2.98 o 
   8   4   4       13.45       28.18      7.12 o 
   9   4   4        8.64       10.40      7.42 o 
 -12   5   4       37.34       46.79     10.82 o 
 -11   5   4       10.27        3.23      2.48 o 
 -10   5   4        7.72        9.26      4.52 o 
  -9   5   4       31.98       31.07     10.98 o 
  -8   5   4        0.60       -1.80      3.91 o 
  -7   5   4        0.57        0.30      1.71 o 
  -6   5   4      136.13      127.70     11.86 o 
  -5   5   4        7.06       13.02      5.08 o 
  -4   5   4      829.42      789.72     29.69 o 
  -3   5   4      191.46      235.82      9.96 o 
  -2   5   4        8.22        3.38      1.38 o 
  -1   5   4      528.23      584.06     17.43 o 
   0   5   4      689.66      708.44     19.99 o 
   1   5   4       65.64       77.87      5.78 o 
   2   5   4       50.84       44.93      4.64 o 
   3   5   4        0.94       -1.51      1.51 o 
   4   5   4       14.46       15.07      4.11 o 
   5   5   4       28.19       26.73      3.69 o 
   6   5   4        9.43        4.90      2.48 o 
   7   5   4       11.69        7.80      3.54 o 
   8   5   4       66.60       64.41      8.84 o 
   9   5   4        0.88       -2.50      6.67 o 
 -12   6   4        0.00        1.34      7.82 o 
 -11   6   4       33.96       45.36     10.40 o 
 -10   6   4       90.72      126.64     23.95 o 
  -9   6   4      187.32      186.40     35.21 o 
  -8   6   4      678.03      677.09     68.90 o 
  -7   6   4       49.22       46.43      7.38 o 
  -6   6   4      231.49      210.15     15.30 o 
  -5   6   4      111.37      119.19     10.21 o 
  -4   6   4       57.36       59.66      4.04 o 
  -3   6   4       15.74       13.12      2.44 o 
  -2   6   4      799.16      937.95     31.92 o 
  -1   6   4      411.82      404.59     15.13 o 
   0   6   4     1665.68     1678.80     97.38 o 
   1   6   4      199.11      177.30      8.85 o 
   2   6   4      500.17      516.34     16.47 o 
   3   6   4      610.62      587.91     16.56 o 
   4   6   4      654.15      691.70     16.57 o 
   5   6   4       50.73       45.50      4.30 o 
   6   6   4      146.86      161.61     16.50 o 
   7   6   4       37.78       43.39      8.69 o 
   8   6   4        6.05        2.11      2.76 o 
 -12   7   4        0.44       -2.10     11.44 o 
 -11   7   4       14.79       26.15     12.50 o 
 -10   7   4        1.03        0.30      5.26 o 
  -9   7   4       58.73       36.72     12.18 o 
  -8   7   4       21.67       21.55      5.35 o 
  -7   7   4      182.62      181.29     28.08 o 
  -6   7   4       72.19       77.68     16.23 o 
  -5   7   4      161.76      173.98     22.47 o 
  -4   7   4        2.55        1.93      1.16 o 
  -3   7   4      863.44      843.32     23.53 o 
  -2   7   4      328.67      340.11     22.64 o 
  -1   7   4      345.10      317.74     30.14 o 
   0   7   4       11.97        9.54      2.23 o 
   1   7   4     1162.43     1153.05     47.23 o 
   2   7   4        2.83        0.60      2.16 o 
   3   7   4      282.27      277.55     17.56 o 
   4   7   4       46.04       59.42      7.35 o 
   5   7   4       79.46       84.55     15.46 o 
   6   7   4       77.09       53.92      9.93 o 
   7   7   4       86.92       88.05     12.98 o 
   8   7   4       10.20       22.78      7.12 o 
 -11   8   4       12.23        9.13      8.64 o 
 -10   8   4       30.58       32.68     13.09 o 
  -9   8   4       10.63        1.38      4.75 o 
  -8   8   4        3.49        1.60      3.53 o 
  -7   8   4      323.98      344.98     22.10 o 
  -6   8   4      100.20      124.11     20.80 o 
  -5   8   4       64.91       52.31     12.89 o 
  -4   8   4       55.86       63.68      6.16 o 
  -3   8   4      185.10      191.73     10.58 o 
  -2   8   4       26.65       26.10      4.44 o 
  -1   8   4       14.35       16.96      4.15 o 
   0   8   4       11.95       19.80      4.65 o 
   1   8   4        4.02        2.30      1.36 o 
   2   8   4      121.58      122.06      8.24 o 
   3   8   4       14.42       17.72      5.16 o 
   4   8   4       18.01       12.87      4.67 o 
   5   8   4      146.44      151.31     16.08 o 
   6   8   4       36.47       28.55      7.17 o 
   7   8   4       20.14       27.64      8.49 o 
   8   8   4        1.09        4.35      5.93 o 
 -11   9   4        2.48        8.03      7.28 o 
 -10   9   4       10.74       14.41     10.00 o 
  -9   9   4        5.14        4.81      3.18 o 
  -8   9   4        4.94        5.31      6.36 o 
  -7   9   4       54.23       51.88     10.65 o 
  -6   9   4        0.82        1.14      4.09 o 
  -5   9   4       21.27       17.15      1.85 o 
  -4   9   4      268.83      273.83     13.91 o 
  -3   9   4      442.86      423.01     16.61 o 
  -2   9   4      726.46      756.51     24.72 o 
  -1   9   4       76.38       62.66      8.64 o 
   0   9   4      240.96      236.51     12.68 o 
   1   9   4       23.13       19.33      3.82 o 
   2   9   4       10.83        7.98      2.00 o 
   3   9   4      125.48      112.29     13.49 o 
   4   9   4        1.89        0.66      3.09 o 
   5   9   4       33.92       28.90      7.21 o 
   6   9   4       42.27       59.24     10.50 o 
   7   9   4        0.78       -3.29      3.29 o 
 -10  10   4       30.65       18.05     11.10 o 
  -9  10   4        8.16       -0.20      3.15 o 
  -8  10   4       70.59       76.02     18.93 o 
  -7  10   4       20.39       21.80     11.06 o 
  -6  10   4        0.36       -0.27      4.70 o 
  -5  10   4       41.68       36.15      4.58 o 
  -4  10   4      288.32      264.50     14.94 o 
  -3  10   4        2.24        4.00      1.76 o 
  -2  10   4       12.06        3.21      4.11 o 
  -1  10   4       78.10       64.57      7.37 o 
   0  10   4       39.49       35.42      6.17 o 
   1  10   4       52.26       56.54      6.77 o 
   2  10   4        5.22        4.83      4.53 o 
   3  10   4      134.64      122.52     14.46 o 
   4  10   4       19.78       18.17      5.48 o 
   5  10   4       13.82       16.42      6.00 o 
   6  10   4      103.66      102.66     14.09 o 
   7  10   4       35.24       34.11     14.89 o 
 -10  11   4       14.15       21.94     11.14 o 
  -9  11   4        0.76        0.88      5.00 o 
  -8  11   4        0.06       -6.91      6.91 o 
  -7  11   4       13.24       30.13     11.63 o 
  -6  11   4       14.29        2.50      4.14 o 
  -5  11   4       33.38       24.47      4.64 o 
  -4  11   4       19.35       25.75      5.13 o 
  -3  11   4       31.93       23.40      5.95 o 
  -2  11   4       17.64       15.29      3.36 o 
  -1  11   4      108.45       93.26      8.78 o 
   0  11   4       13.69       22.59     11.04 o 
   1  11   4       36.42       52.39      9.66 o 
   2  11   4      126.58      106.28     13.63 o 
   3  11   4        0.06        4.33      5.23 o 
   4  11   4        1.01       35.92     90.17 o 
   5  11   4       10.50       15.47      5.52 o 
   6  11   4       14.92       24.58     15.14 o 
  -9  12   4       59.59       90.63     22.54 o 
  -8  12   4        3.52        6.34      5.36 o 
  -7  12   4       90.16       95.76     21.20 o 
  -6  12   4       13.15       18.23     10.26 o 
  -5  12   4       76.64       93.15     20.10 o 
  -4  12   4        0.77       -2.29      3.59 o 
  -3  12   4        2.47        3.54      3.09 o 
  -2  12   4       16.08       11.72      4.48 o 
  -1  12   4       14.92       24.14      6.11 o 
   0  12   4       50.93       50.82     11.45 o 
   1  12   4       81.08       86.43     12.88 o 
   2  12   4        0.08        7.03      5.50 o 
   3  12   4       96.10      104.48     14.21 o 
   4  12   4        4.83        6.03      4.75 o 
   5  12   4       83.63      153.58     24.17 o 
   6  12   4        0.00       -7.73      7.73 o 
  -8  13   4        1.05        6.12      5.10 o 
  -7  13   4        8.14        8.55      6.04 o 
  -6  13   4       33.80       46.44     14.74 o 
  -5  13   4       47.33       45.56     13.90 o 
  -4  13   4       28.50       23.72      7.30 o 
  -3  13   4      100.27      102.82     10.85 o 
  -2  13   4       43.97       52.26      7.69 o 
  -1  13   4       71.61       73.71      8.94 o 
   0  13   4       48.30       50.20      9.54 o 
   1  13   4       66.98       68.34     11.57 o 
   2  13   4        0.40        0.75      2.01 o 
   3  13   4        2.93       -1.15      7.70 o 
   4  13   4        0.66        2.84      6.21 o 
   5  13   4        0.10       -0.17      4.91 o 
  -7  14   4       15.68       17.58      9.35 o 
  -6  14   4       37.64       51.28     16.00 o 
  -5  14   4        1.30       -0.52      2.92 o 
  -4  14   4       34.60       38.27      6.81 o 
  -3  14   4        6.74       13.16      4.34 o 
  -2  14   4       21.92       26.54      6.66 o 
  -1  14   4        7.27        9.84      4.97 o 
   0  14   4       25.41       25.17     11.31 o 
   1  14   4       15.66       15.37      6.81 o 
   2  14   4       13.22       10.73      5.05 o 
   3  14   4        1.12       -1.30      2.35 o 
   4  14   4       35.47       35.82      8.81 o 
  -6  15   4        6.19       -3.01      5.29 o 
  -5  15   4        1.78       -1.41      3.47 o 
  -4  15   4       30.66       27.27      8.47 o 
  -3  15   4        1.28        4.82      2.95 o 
  -2  15   4        0.88        4.24      3.06 o 
  -1  15   4       24.02       16.60      6.15 o 
   0  15   4       16.91       15.08      6.78 o 
   1  15   4        4.42        6.87      8.56 o 
   2  15   4        9.77        4.59     10.26 o 
  -4  16   4       14.23       10.24      4.90 o 
  -3  16   4        2.35        3.65      8.53 o 
  -2  16   4       10.10       10.56      8.08 o 
  -1  16   4        6.65       -2.03      8.89 o 
   0  16   4        7.24       16.11      6.47 o 
 -13   0   5        6.60        1.68      4.33 o 
 -11   0   5       13.22       13.63      7.37 o 
  -9   0   5       63.16       58.30     13.81 o 
  -7   0   5       23.52       12.93      4.09 o 
  -5   0   5      158.39      187.41     10.13 o 
  -3   0   5      535.88      469.51     13.56 o 
  -1   0   5       86.54      110.49     12.92 o 
   1   0   5      333.91      347.88     25.93 o 
   3   0   5       21.96       13.93      2.82 o 
   5   0   5      184.98      170.13     16.88 o 
   7   0   5      436.28      468.41     24.11 o 
 -13   1   5      116.49       85.73     14.72 o 
 -12   1   5        0.22       -1.05      2.25 o 
 -11   1   5      123.18      133.40     13.61 o 
 -10   1   5        7.79        5.04      1.80 o 
  -9   1   5      156.27      174.33     13.81 o 
  -8   1   5       71.30       68.55      7.02 o 
  -7   1   5      119.71      129.01      7.26 o 
  -6   1   5      137.11      142.84      7.21 o 
  -5   1   5       68.29       59.74      4.22 o 
  -4   1   5        8.52        7.84      1.32 o 
  -3   1   5       16.10       19.37      1.78 o 
  -2   1   5       67.60       73.78      3.89 o 
  -1   1   5      707.61      651.48     12.35 o 
   0   1   5      402.16      459.87     20.30 o 
   1   1   5      961.76     1029.90     31.67 o 
   2   1   5        0.15        0.62      1.85 o 
   3   1   5      114.22      121.13      7.82 o 
   4   1   5      159.95      159.80     10.03 o 
   5   1   5       30.99       34.34     12.46 o 
   6   1   5        0.87        0.09      2.42 o 
   7   1   5        8.02        3.27      2.84 o 
   8   1   5        1.76        0.50      4.05 o 
 -13   2   5       39.12       25.93      7.04 o 
 -12   2   5       45.01       60.17      9.70 o 
 -11   2   5       20.75       17.41      5.04 o 
 -10   2   5        6.20        1.54      2.02 o 
  -9   2   5        2.74        1.38      1.87 o 
  -8   2   5      161.66      184.16      8.70 o 
  -7   2   5       95.43      103.59      6.17 o 
  -6   2   5     1403.00     1469.16     20.55 o 
  -5   2   5      111.15      116.20      9.26 o 
  -4   2   5     2178.43     2231.94     32.84 o 
  -3   2   5      189.15      223.91      8.19 o 
  -2   2   5      409.30      408.47     11.10 o 
  -1   2   5       57.09       68.34      4.51 o 
   0   2   5      692.85      702.85     24.99 o 
   1   2   5       40.62       41.30      6.52 o 
   2   2   5       33.23       35.32      5.07 o 
   3   2   5        9.22       13.39      2.79 o 
   4   2   5        0.05       -1.49      1.49 o 
   5   2   5      115.05      125.96     11.47 o 
   6   2   5       45.13       48.53      5.60 o 
   7   2   5       15.93       17.94      4.31 o 
   8   2   5      138.42      161.73     25.89 o 
 -13   3   5        7.07        5.02      2.97 o 
 -12   3   5       85.73      111.07     13.14 o 
 -11   3   5        6.59        2.00      3.59 o 
 -10   3   5        3.70       -0.87      2.71 o 
  -9   3   5        0.03       -0.79      0.79 o 
  -8   3   5       39.83       46.42      3.80 o 
  -7   3   5        7.22        3.50      1.89 o 
  -6   3   5      208.26      211.05      8.11 o 
  -5   3   5      701.26      754.75     16.23 o 
  -4   3   5       21.32       19.97      2.32 o 
  -3   3   5      306.09      325.95      9.92 o 
  -2   3   5      793.15      802.66     15.73 o 
  -1   3   5      473.39      449.27     15.48 o 
   0   3   5     1206.27     1174.13     42.29 o 
   1   3   5      843.08      826.25     17.57 o 
   2   3   5      591.34      586.90     15.34 o 
   3   3   5      718.63      721.97     42.12 o 
   4   3   5      639.72      634.60     41.40 o 
   5   3   5        8.16        6.01      2.61 o 
   6   3   5        4.28       -0.10      1.51 o 
   7   3   5        6.51        7.26      3.01 o 
   8   3   5        8.33       -4.24      5.25 o 
 -13   4   5        1.35       -2.59      5.10 o 
 -12   4   5        6.19       10.50      4.17 o 
 -11   4   5        0.70       -0.23      3.11 o 
 -10   4   5       63.84       75.29      9.99 o 
  -9   4   5      205.89      199.80     14.13 o 
  -8   4   5      118.01      131.54     11.44 o 
  -7   4   5      154.89      162.18     12.09 o 
  -6   4   5      541.59      508.94     20.60 o 
  -5   4   5     2579.78     2623.23     54.93 o 
  -4   4   5     1043.45     1021.93     34.28 o 
  -3   4   5        0.09        0.70      1.03 o 
  -2   4   5        4.30        2.62      1.19 o 
  -1   4   5      136.33      148.43      7.98 o 
   0   4   5       89.51      111.86     10.49 o 
   1   4   5      165.81      185.50     11.86 o 
   2   4   5        0.51        0.37      1.62 o 
   3   4   5      819.17      834.00     41.32 o 
   4   4   5       20.78       20.11      9.02 o 
   5   4   5        0.02        0.26      2.15 o 
   6   4   5        0.30        0.01      1.49 o 
   7   4   5      133.61      126.57     11.77 o 
   8   4   5       29.71       38.43     13.39 o 
 -12   5   5       23.90       18.17      7.23 o 
 -11   5   5       23.55       25.01     12.55 o 
 -10   5   5       14.29       21.01      6.99 o 
  -9   5   5      192.40      179.03     16.73 o 
  -8   5   5       25.46       20.74      7.54 o 
  -7   5   5        8.12        7.06      3.12 o 
  -6   5   5      416.23      410.33     35.67 o 
  -5   5   5       82.77       64.85      8.92 o 
  -4   5   5        7.40        5.50      1.68 o 
  -3   5   5        3.87        7.36      2.39 o 
  -2   5   5       23.01       34.63      4.56 o 
  -1   5   5      144.30      151.77     12.26 o 
   0   5   5      153.64      151.42      8.74 o 
   1   5   5      168.37      164.00     11.39 o 
   2   5   5       10.72       15.03      3.75 o 
   3   5   5      593.44      581.04     23.44 o 
   4   5   5       21.36       19.98      4.83 o 
   5   5   5      421.84      442.76     15.79 o 
   6   5   5        2.46       -1.03      2.04 o 
   7   5   5        7.24        7.53      3.90 o 
   8   5   5        0.45        1.59      3.99 o 
 -12   6   5        0.51       -1.19      3.40 o 
 -11   6   5       12.36       21.10      7.39 o 
 -10   6   5        3.02        7.65      6.21 o 
  -9   6   5        3.75        4.11      7.01 o 
  -8   6   5       47.26       31.11     12.56 o 
  -7   6   5       65.52       56.16      9.02 o 
  -6   6   5      399.69      360.10     34.21 o 
  -5   6   5        0.06       -1.60      2.65 o 
  -4   6   5       46.06       51.61      4.13 o 
  -3   6   5       36.70       31.98      4.19 o 
  -2   6   5      477.81      482.72     20.78 o 
  -1   6   5      366.48      332.45     18.58 o 
   0   6   5       37.42       33.34      4.17 o 
   1   6   5      301.15      316.56     17.16 o 
   2   6   5       91.97       86.61      7.06 o 
   3   6   5      374.85      367.81     25.79 o 
   4   6   5       13.45       13.09      4.03 o 
   5   6   5       40.63       48.82      5.78 o 
   6   6   5       52.90       48.18      9.56 o 
   7   6   5       74.55       92.90     10.66 o 
   8   6   5       68.34       80.08     13.37 o 
 -12   7   5       14.67        9.26      5.43 o 
 -11   7   5       10.54       -7.41      7.41 o 
 -10   7   5       44.08      126.56     24.47 o 
  -9   7   5       27.83       17.93      8.53 o 
  -8   7   5      243.22      250.30     26.20 o 
  -7   7   5        3.31        3.43      3.01 o 
  -6   7   5       23.94       29.19     11.44 o 
  -5   7   5       36.35       31.40     10.47 o 
  -4   7   5       10.93        9.80      2.08 o 
  -3   7   5      211.53      211.52     11.51 o 
  -2   7   5      176.81      169.58     12.83 o 
  -1   7   5       30.30       28.43      5.30 o 
   0   7   5      941.42      921.73     25.35 o 
   1   7   5      999.74      923.15     29.51 o 
   2   7   5       17.47       23.76      6.15 o 
   3   7   5       10.36       11.11      2.21 o 
   4   7   5      104.18      109.93      8.39 o 
   5   7   5       34.40       24.75      6.91 o 
   6   7   5        2.54        1.57      2.46 o 
   7   7   5       11.51       -1.97     14.93 o 
 -11   8   5        0.80       -8.41      8.41 o 
 -10   8   5       18.17        7.67      6.61 o 
  -9   8   5       29.09       27.34     11.87 o 
  -8   8   5       89.00       96.43     20.62 o 
  -7   8   5        8.11       12.06      3.81 o 
  -6   8   5       66.12       88.10     17.70 o 
  -5   8   5        6.63        4.68      1.40 o 
  -4   8   5      430.16      451.83     19.74 o 
  -3   8   5      268.35      270.15     11.97 o 
  -2   8   5       74.63       77.53      9.75 o 
  -1   8   5      202.96      195.54     15.25 o 
   0   8   5      198.99      210.27     14.95 o 
   1   8   5      256.74      237.75     14.85 o 
   2   8   5       20.87       27.27      4.59 o 
   3   8   5       17.86       14.26      2.50 o 
   4   8   5        3.69       -0.41      3.39 o 
   5   8   5       23.65       30.95      7.62 o 
   6   8   5       46.05       56.84     14.32 o 
   7   8   5       24.33       23.87     12.07 o 
 -11   9   5       38.68       18.37     10.30 o 
 -10   9   5        0.18        4.07      4.07 o 
  -9   9   5       43.66       36.08     12.92 o 
  -8   9   5       12.23       19.10     10.43 o 
  -7   9   5       90.81       93.33     11.59 o 
  -6   9   5       53.79       48.83     13.53 o 
  -5   9   5       20.71       20.67      3.04 o 
  -4   9   5        6.58        4.82      1.68 o 
  -3   9   5      202.01      198.14     10.77 o 
  -2   9   5        8.09        4.91      1.91 o 
  -1   9   5      110.90      112.13     11.98 o 
   0   9   5       84.62       95.63     10.21 o 
   1   9   5      221.65      217.43     14.12 o 
   2   9   5       22.56       21.60      4.05 o 
   3   9   5      122.31      130.48     20.11 o 
   4   9   5       42.69       29.15      7.13 o 
   5   9   5       25.82       27.23      7.39 o 
   6   9   5        0.85        6.15      3.72 o 
   7   9   5       31.90       35.97     15.00 o 
 -11  10   5        1.46       -8.75      8.75 o 
 -10  10   5        0.06        2.58      5.19 o 
  -9  10   5       20.82       16.01      9.50 o 
  -8  10   5        0.65        0.44      2.50 o 
  -7  10   5        7.26       20.72     10.73 o 
  -6  10   5       63.90       61.97     16.16 o 
  -5  10   5       98.45       92.66      6.20 o 
  -4  10   5        1.27        5.42      1.95 o 
  -3  10   5      272.81      276.45     21.39 o 
  -2  10   5        3.29        6.88      2.68 o 
  -1  10   5       64.56       58.61     14.55 o 
   0  10   5       43.25       33.87      6.20 o 
   1  10   5        9.34        9.84      3.29 o 
   2  10   5       10.68        5.56      3.24 o 
   3  10   5       56.74       71.62     11.64 o 
   4  10   5        0.49       -4.20     10.58 o 
   5  10   5       84.35       95.00     14.26 o 
   6  10   5       25.25       25.67      8.07 o 
 -10  11   5       33.37       39.04     15.65 o 
  -9  11   5       19.36       30.35     13.02 o 
  -8  11   5        5.04        2.05      4.12 o 
  -7  11   5       68.03       91.22     20.14 o 
  -6  11   5        3.07       -0.39      4.50 o 
  -5  11   5       21.16       23.89      4.54 o 
  -4  11   5       30.43       24.82      6.67 o 
  -3  11   5       62.88       74.28     11.37 o 
  -2  11   5       55.17       39.03      7.43 o 
  -1  11   5       56.98       56.86      8.58 o 
   0  11   5       26.66       33.28     10.99 o 
   1  11   5       76.24       55.69     14.19 o 
   2  11   5       59.05       70.94     11.56 o 
   3  11   5        0.02        7.55      3.77 o 
   4  11   5       66.57       65.41     11.73 o 
   5  11   5        4.14        7.55      3.65 o 
  -9  12   5        0.00        2.19      6.09 o 
  -8  12   5        3.11        4.33      5.73 o 
  -7  12   5       17.80        6.03      4.95 o 
  -6  12   5       13.11       19.01     10.00 o 
  -5  12   5       10.59        6.42      7.48 o 
  -4  12   5       37.14       32.70      8.31 o 
  -3  12   5        9.26        5.44      3.10 o 
  -2  12   5       77.94       77.02     18.16 o 
  -1  12   5       35.75       37.82     11.70 o 
   0  12   5       14.13        7.60      5.67 o 
   1  12   5        7.74       12.33      5.29 o 
   2  12   5        6.29       11.39      5.18 o 
   3  12   5        2.17        3.67      3.50 o 
   4  12   5       65.61       66.48     12.05 o 
   5  12   5        2.81        1.05      2.62 o 
  -8  13   5       24.73       29.08     13.17 o 
  -7  13   5       10.99       10.63      8.15 o 
  -6  13   5        6.73       29.62     12.65 o 
  -5  13   5        3.03       -2.99      7.58 o 
  -4  13   5        1.39       -0.24      2.73 o 
  -3  13   5       13.08       20.79      8.75 o 
  -2  13   5        6.11       -1.46      3.12 o 
  -1  13   5        9.06       22.46     10.54 o 
   0  13   5        1.84        4.56      3.44 o 
   1  13   5       17.95       24.56      7.82 o 
   2  13   5        0.06        0.70      9.49 o 
   3  13   5       22.25       23.38      7.05 o 
   4  13   5       18.58       18.33      6.68 o 
  -7  14   5       48.83       63.97     18.71 o 
  -6  14   5        1.92        7.69      6.26 o 
  -5  14   5       48.06       44.10     10.30 o 
  -4  14   5       11.49       13.15      6.08 o 
  -3  14   5       23.62       45.95      7.75 o 
  -2  14   5        0.10        3.20      8.92 o 
  -1  14   5       41.31       46.89     10.24 o 
   0  14   5       44.36       51.92     10.44 o 
   1  14   5       10.07       15.54      8.32 o 
   2  14   5        0.84       -0.05      2.14 o 
   3  14   5        0.38        2.54      3.86 o 
  -6  15   5       19.19       26.18      9.00 o 
  -5  15   5        2.13        1.09      5.15 o 
  -4  15   5       21.53       33.67      8.98 o 
  -3  15   5        2.89       -2.53      4.21 o 
  -2  15   5       18.60       14.42      9.84 o 
  -1  15   5       70.73       90.69     27.45 o 
   0  15   5        6.77        6.17      4.58 o 
   1  15   5       18.06       22.43      7.42 o 
 -12   0   6      139.15      164.97     28.24 o 
 -10   0   6        8.85       -2.75      2.75 o 
  -8   0   6      125.80      114.07     14.79 o 
  -6   0   6       84.58      113.68      8.74 o 
  -4   0   6        5.48        5.34      1.61 o 
  -2   0   6       25.95       42.86      8.20 o 
   0   0   6     1230.29     1234.65     50.95 o 
   2   0   6      388.00      357.88     30.04 o 
   4   0   6       13.46        9.48      7.51 o 
   6   0   6       71.55       78.01     16.19 o 
   8   0   6       12.45       21.25     10.46 o 
 -13   1   6        0.25        2.55      6.75 o 
 -12   1   6        2.15        4.18      3.85 o 
 -11   1   6        9.48        7.19      3.77 o 
 -10   1   6       48.78       46.24      9.21 o 
  -9   1   6      133.27      155.38     12.28 o 
  -8   1   6      129.05      123.25      9.28 o 
  -7   1   6       43.53       38.68      3.87 o 
  -6   1   6      146.80      163.49      7.29 o 
  -5   1   6      111.57       91.53      6.07 o 
  -4   1   6      266.72      245.17      8.36 o 
  -3   1   6        0.94        0.23      1.06 o 
  -2   1   6       28.87       30.04      3.08 o 
  -1   1   6        2.84        1.31      1.89 o 
   0   1   6        0.22        1.21      1.92 o 
   1   1   6        6.83        1.76      4.75 o 
   2   1   6       25.90       26.31      5.84 o 
   3   1   6      172.04      135.18     12.00 o 
   4   1   6      129.70      136.07      9.01 o 
   5   1   6       40.57       30.74      5.25 o 
   6   1   6      162.09      163.33     13.66 o 
   7   1   6       81.68       86.74     12.30 o 
   8   1   6      120.25      119.69     21.96 o 
 -13   2   6       19.03       16.91      6.92 o 
 -12   2   6       44.42       73.44     12.91 o 
 -11   2   6        0.08       -2.73      2.73 o 
 -10   2   6        1.98        0.09      3.25 o 
  -9   2   6       11.77       18.56      3.57 o 
  -8   2   6      136.68      145.78      9.38 o 
  -7   2   6        4.67        4.25      1.58 o 
  -6   2   6        0.75        1.33      0.86 o 
  -5   2   6      180.91      168.18      8.18 o 
  -4   2   6      118.92      119.00      5.85 o 
  -3   2   6      827.39      777.45     16.84 o 
  -2   2   6       39.59       31.17      3.29 o 
  -1   2   6     2336.27     2297.35     47.98 o 
   0   2   6      180.48      192.81     10.60 o 
   1   2   6      225.48      253.10     17.28 o 
   2   2   6      157.89      154.87      8.11 o 
   3   2   6       72.24       59.07      5.62 o 
   4   2   6        8.69        3.79      1.75 o 
   5   2   6        0.85        0.02      2.58 o 
   6   2   6        2.55        2.69      2.43 o 
   7   2   6       11.88        4.87      2.94 o 
   8   2   6       27.66       25.28     10.09 o 
 -13   3   6        6.92       10.72      4.17 o 
 -12   3   6        5.35        0.53      5.81 o 
 -11   3   6        0.66        0.59      2.24 o 
 -10   3   6        2.08        5.60      1.65 o 
  -9   3   6      142.40      152.94      8.33 o 
  -8   3   6        0.10        0.94      1.17 o 
  -7   3   6      211.01      229.16      9.04 o 
  -6   3   6       48.38      127.88     14.45 o 
  -5   3   6     1238.45     1226.71     44.23 o 
  -4   3   6        0.35        0.02      0.80 o 
  -3   3   6       21.32       46.14      4.39 o 
  -2   3   6       92.40      102.82      6.27 o 
  -1   3   6       53.32       44.41      4.56 o 
   0   3   6        9.36       22.61      2.58 o 
   1   3   6      114.22      111.83      5.78 o 
   2   3   6        2.19        7.77      4.00 o 
   3   3   6       13.38       32.80     10.49 o 
   4   3   6        1.66        1.85      1.72 o 
   5   3   6       34.93       43.03     11.63 o 
   6   3   6        7.45       24.70      5.20 o 
   7   3   6       67.95       59.10     13.48 o 
 -13   4   6        2.45       -3.01      3.01 o 
 -12   4   6       15.00        2.00      2.59 o 
 -11   4   6       10.55        8.94      4.16 o 
 -10   4   6       17.61       20.93      5.47 o 
  -9   4   6       24.10       33.32      6.40 o 
  -8   4   6       82.59       84.04     11.89 o 
  -7   4   6       68.66       93.29     11.74 o 
  -6   4   6      142.61      151.66      7.14 o 
  -5   4   6       87.27       84.42      4.74 o 
  -4   4   6      571.79      579.55     14.80 o 
  -3   4   6       53.43       52.18      4.18 o 
  -2   4   6      428.86      394.11     12.71 o 
  -1   4   6      298.54      320.65     15.44 o 
   0   4   6      146.71      144.68     10.51 o 
   1   4   6        6.00        2.17      2.91 o 
   2   4   6     1032.23     1030.29     26.22 o 
   3   4   6      169.35      182.36     23.22 o 
   4   4   6      265.27      258.72     28.29 o 
   5   4   6        5.26        2.05      3.10 o 
   6   4   6       12.60       11.21      5.62 o 
   7   4   6        2.78        1.39      8.27 o 
 -12   5   6        1.92        0.72     10.13 o 
 -11   5   6        2.85        2.02      2.79 o 
 -10   5   6      112.82      124.48     16.55 o 
  -9   5   6       83.06       86.81     19.17 o 
  -8   5   6      305.91      288.14     29.27 o 
  -7   5   6      944.36      931.37     37.55 o 
  -6   5   6      661.78      717.28     32.10 o 
  -5   5   6      841.58      838.71     19.53 o 
  -4   5   6      406.15      399.11     13.49 o 
  -3   5   6        0.00       -0.91      2.43 o 
  -2   5   6       12.17       13.10      6.01 o 
  -1   5   6       92.21      101.30     10.67 o 
   0   5   6        4.41        1.42      2.50 o 
   1   5   6      552.19      527.01     40.28 o 
   2   5   6      738.95      772.89     36.76 o 
   3   5   6       10.15        8.40      2.82 o 
   4   5   6      330.30      333.43     32.65 o 
   5   5   6       42.81       50.79      7.87 o 
   6   5   6      130.58      148.39     17.37 o 
   7   5   6        1.27       -3.27      3.27 o 
 -12   6   6        1.26       -4.26      5.47 o 
 -11   6   6       13.10       13.98      6.82 o 
 -10   6   6       27.86       27.13     11.42 o 
  -9   6   6       10.99       16.01     10.05 o 
  -8   6   6       89.47       86.29     11.89 o 
  -7   6   6       74.87       85.18     11.49 o 
  -6   6   6       47.14       37.70      8.13 o 
  -5   6   6      113.95      101.05      7.56 o 
  -4   6   6        9.26       10.91      2.41 o 
  -3   6   6       69.07       79.11      6.96 o 
  -2   6   6      290.14      264.12     18.17 o 
  -1   6   6      433.16      448.38     23.02 o 
   0   6   6       14.13       26.53      8.95 o 
   1   6   6      362.51      347.75     19.65 o 
   2   6   6      115.42      113.47     10.54 o 
   3   6   6       12.69       15.95      4.40 o 
   4   6   6      116.16      138.60     21.63 o 
   5   6   6        4.74       -1.38      4.08 o 
   6   6   6        2.62        8.47      3.89 o 
   7   6   6       15.31       17.69      6.44 o 
 -12   7   6        3.98        1.14      4.37 o 
 -11   7   6       24.24       27.27      8.97 o 
 -10   7   6       63.75       77.84     20.01 o 
  -9   7   6       12.96       20.11     10.54 o 
  -8   7   6        0.01       -4.27      5.55 o 
  -7   7   6        1.34        4.92      6.01 o 
  -6   7   6      537.00      558.34     30.68 o 
  -5   7   6      190.38      185.97     10.79 o 
  -4   7   6       55.82       61.48      7.30 o 
  -3   7   6       11.96       16.87      3.65 o 
  -2   7   6        2.52        3.16      2.37 o 
  -1   7   6       57.02       56.94      8.62 o 
   0   7   6       29.19       22.64      8.61 o 
   1   7   6        9.19        9.08      3.64 o 
   2   7   6      657.45      599.29     20.50 o 
   3   7   6      100.60       77.90     15.65 o 
   4   7   6       29.42       35.29     11.21 o 
   5   7   6       35.64       33.29      8.34 o 
   6   7   6        5.92        1.57      3.80 o 
 -12   8   6        7.58        4.28      3.64 o 
 -11   8   6        4.16        6.57      8.68 o 
 -10   8   6        9.12        5.77     13.81 o 
  -9   8   6       50.10       40.14     14.90 o 
  -8   8   6       12.49       14.59      8.93 o 
  -7   8   6       12.27       31.69     11.05 o 
  -6   8   6       24.36       16.45      5.17 o 
  -5   8   6      136.82      124.32      8.04 o 
  -4   8   6      317.86      330.24     17.28 o 
  -3   8   6      199.44      213.19     17.77 o 
  -2   8   6      157.02      128.93     10.27 o 
  -1   8   6      178.93      184.63     24.04 o 
   0   8   6       33.75       29.93      9.65 o 
   1   8   6      162.42      138.10     12.37 o 
   2   8   6        7.33        6.17      1.94 o 
   3   8   6       87.81      115.82     19.64 o 
   4   8   6       30.10       36.10     11.79 o 
   5   8   6        7.74        6.89      4.00 o 
   6   8   6        2.40        3.49      3.99 o 
 -11   9   6        1.09       -3.33      8.28 o 
 -10   9   6       42.87       41.74     16.31 o 
  -9   9   6        2.62       12.35      9.85 o 
  -8   9   6       69.37       65.91     17.78 o 
  -7   9   6        6.26        8.14      7.99 o 
  -6   9   6        1.61        8.70      4.62 o 
  -5   9   6       15.36       13.56      2.88 o 
  -4   9   6       16.93       17.98      4.17 o 
  -3   9   6        2.31        0.52      4.36 o 
  -2   9   6       72.94       78.86      8.34 o 
  -1   9   6       46.82       43.19      7.62 o 
   0   9   6        0.68        6.81      6.28 o 
   1   9   6       44.29       29.80      9.82 o 
   2   9   6        0.09       -1.33      2.46 o 
   3   9   6        8.87       12.44      6.51 o 
   4   9   6      162.26      200.44     20.36 o 
   5   9   6        2.52        2.83      4.06 o 
   6   9   6       53.84       65.84     15.29 o 
 -10  10   6       29.04       31.59     13.68 o 
  -9  10   6        2.35       -0.83      3.85 o 
  -8  10   6       33.53       33.27     13.29 o 
  -7  10   6        2.13       -2.45      4.99 o 
  -6  10   6        9.04       11.36      5.32 o 
  -5  10   6       19.62       18.75      6.65 o 
  -4  10   6       78.15       82.90      9.38 o 
  -3  10   6        4.55        0.80      1.98 o 
  -2  10   6      138.42      171.06     12.44 o 
  -1  10   6        3.37        1.50      3.33 o 
   0  10   6      116.64      126.85     21.32 o 
   1  10   6       38.29       28.05     10.47 o 
   2  10   6       49.46       37.14     11.80 o 
   3  10   6        2.21        1.72      4.66 o 
   4  10   6       12.79        3.83     10.16 o 
   5  10   6        6.75        3.80      6.30 o 
 -10  11   6        2.11       10.69      9.96 o 
  -9  11   6        9.70        7.46      7.49 o 
  -8  11   6        6.61        4.00      5.26 o 
  -7  11   6       83.94       79.00     19.10 o 
  -6  11   6        0.38       -1.41      6.97 o 
  -5  11   6      141.40      132.31     16.63 o 
  -4  11   6       69.93       61.17     15.57 o 
  -3  11   6       84.53       76.85     17.63 o 
  -2  11   6        1.03       -2.08      4.35 o 
  -1  11   6        0.00       10.47      7.19 o 
   0  11   6        1.60       -2.99      5.93 o 
   1  11   6       73.13       73.94     17.15 o 
   2  11   6        7.33       -5.36      5.36 o 
   3  11   6       36.62       41.31      9.53 o 
   4  11   6       11.20       11.73      5.49 o 
  -9  12   6        5.61       18.94     12.46 o 
  -8  12   6       24.22       11.32      6.99 o 
  -7  12   6        0.06       13.49      7.48 o 
  -6  12   6        5.17       -1.63      2.86 o 
  -5  12   6       43.70       47.94     10.07 o 
  -4  12   6       20.64       22.48      9.48 o 
  -3  12   6       64.32       91.15     20.09 o 
  -2  12   6       11.29       13.55      7.16 o 
  -1  12   6      107.19      118.65     22.39 o 
   0  12   6        3.69        6.16      6.24 o 
   1  12   6       29.78       32.27     11.44 o 
   2  12   6       16.60       18.84      6.81 o 
   3  12   6       38.74       41.31     10.01 o 
   4  12   6        6.85       10.55      5.06 o 
  -8  13   6       23.44       32.98     14.49 o 
  -7  13   6        3.22        3.49      4.07 o 
  -6  13   6       36.28       57.54     12.08 o 
  -5  13   6       13.58       17.94      6.95 o 
  -4  13   6       13.88       21.84     10.65 o 
  -3  13   6        2.18       25.36     11.83 o 
  -2  13   6        2.71       -0.76      4.10 o 
  -1  13   6       23.82       20.13     10.00 o 
   0  13   6        0.21       -7.63      7.63 o 
   1  13   6        1.69        4.94      3.40 o 
   2  13   6       37.47       50.25     11.00 o 
   3  13   6       42.22       44.77     21.51 o 
  -7  14   6        5.67       -5.68      5.68 o 
  -6  14   6       11.51       16.36      6.18 o 
  -5  14   6        0.87        2.42      3.88 o 
  -4  14   6       18.34       13.64      9.15 o 
  -3  14   6        2.82        3.87      2.40 o 
  -2  14   6       34.80       29.13     11.77 o 
  -1  14   6       15.69        5.26      4.69 o 
   0  14   6        3.16        5.01      4.06 o 
   1  14   6        0.22        1.02      1.80 o 
  -5  15   6       12.56       19.88      7.03 o 
  -4  15   6        1.33        8.10      6.22 o 
  -3  15   6        4.32       12.62      8.00 o 
  -2  15   6        1.07       -2.65      9.83 o 
  -1  15   6        8.51        5.32      4.09 o 
 -13   0   7       28.35       35.75     14.32 o 
 -11   0   7       92.01      109.00     12.60 o 
  -9   0   7      418.01      433.65     22.91 o 
  -7   0   7       51.30       75.95      8.98 o 
  -5   0   7       82.32       86.05      8.55 o 
  -3   0   7       16.93       15.80      2.82 o 
  -1   0   7       59.76       51.49      7.77 o 
   1   0   7       76.47       76.75     14.43 o 
   3   0   7       57.58       67.20     14.37 o 
   5   0   7      212.59      204.99     28.49 o 
   7   0   7       75.15       88.77     18.52 o 
 -13   1   7       11.12       22.69      7.97 o 
 -12   1   7        0.18        7.50      5.03 o 
 -11   1   7        1.44        0.39      1.74 o 
 -10   1   7       10.95       10.70      2.86 o 
  -9   1   7        1.82        0.47      1.44 o 
  -8   1   7        4.15        0.20      1.59 o 
  -7   1   7       10.27       15.71      2.87 o 
  -6   1   7       77.63       77.76      6.08 o 
  -5   1   7      120.80      123.89      6.45 o 
  -4   1   7       48.46       52.99      4.55 o 
  -3   1   7      298.78      300.06     10.94 o 
  -2   1   7      650.12      622.54     12.76 o 
  -1   1   7      227.21      236.26     11.80 o 
   0   1   7      158.08      157.99     13.98 o 
   1   1   7       70.95       71.16      9.79 o 
   2   1   7       45.61       40.03      7.67 o 
   3   1   7        3.28        3.12      3.18 o 
   4   1   7        4.31       12.91      5.09 o 
   5   1   7      162.82      166.76     25.58 o 
   6   1   7        2.80        8.15      5.25 o 
   7   1   7       60.82       69.97     17.22 o 
 -13   2   7        0.18        0.48      4.20 o 
 -12   2   7        3.01        3.63      4.29 o 
 -11   2   7       12.53       12.45      4.84 o 
 -10   2   7       82.80       79.04      6.74 o 
  -9   2   7       49.55       55.88      5.52 o 
  -8   2   7       40.29       36.49      4.26 o 
  -7   2   7        0.02       -1.27      1.27 o 
  -6   2   7      216.11      209.33      9.03 o 
  -5   2   7       12.78       16.76      2.33 o 
  -4   2   7       70.25       60.44      4.15 o 
  -3   2   7        1.68        0.93      0.94 o 
  -2   2   7      227.66      249.56      7.44 o 
  -1   2   7       19.76       21.26      3.95 o 
   0   2   7      133.19      119.68     12.29 o 
   1   2   7      173.58      179.28     15.79 o 
   2   2   7      491.01      479.11     26.77 o 
   3   2   7       44.97       37.37      3.75 o 
   4   2   7       74.37       91.28     15.79 o 
   5   2   7        3.63       -1.59      4.92 o 
   6   2   7      136.04      148.25     13.43 o 
   7   2   7        2.10        5.87      5.73 o 
 -13   3   7        7.93       12.27      5.51 o 
 -12   3   7        1.00        4.09      3.95 o 
 -11   3   7        4.19        2.57      6.34 o 
 -10   3   7        7.00       13.69      5.20 o 
  -9   3   7       30.43       33.59      3.62 o 
  -8   3   7       45.40       40.63      4.16 o 
  -7   3   7      537.62      562.23     15.70 o 
  -6   3   7       30.26       27.63      3.58 o 
  -5   3   7      108.38      114.19      7.61 o 
  -4   3   7       99.98       91.05      5.82 o 
  -3   3   7       65.38       58.54      4.79 o 
  -2   3   7      783.29      761.14     18.09 o 
  -1   3   7       17.58       20.95      2.91 o 
   0   3   7      677.56      661.66     18.74 o 
   1   3   7       26.31       40.86      7.65 o 
   2   3   7      282.83      278.74     11.56 o 
   3   3   7       14.81       16.88      3.41 o 
   4   3   7       15.14       24.87      4.44 o 
   5   3   7       15.39       12.70      6.82 o 
   6   3   7       21.50       46.89      9.86 o 
   7   3   7        7.97        7.56      5.61 o 
 -13   4   7       32.72       19.05     10.37 o 
 -12   4   7        2.22        0.68      4.99 o 
 -11   4   7       27.92       22.75      6.88 o 
 -10   4   7        1.36        2.29      2.17 o 
  -9   4   7       71.73       73.82     11.61 o 
  -8   4   7        2.60        1.90      2.59 o 
  -7   4   7     1248.21     1238.75     24.49 o 
  -6   4   7      155.52      170.79     10.66 o 
  -5   4   7      316.97      310.58     12.35 o 
  -4   4   7       57.73       47.19      5.22 o 
  -3   4   7       10.77       11.28      2.53 o 
  -2   4   7        1.68        2.78      0.99 o 
  -1   4   7       24.34       29.92      3.67 o 
   0   4   7      135.96      144.87     13.27 o 
   1   4   7      173.43      174.07      7.79 o 
   2   4   7      533.42      544.69     41.54 o 
   3   4   7       87.37      105.07     18.83 o 
   4   4   7       14.49       11.99      3.41 o 
   5   4   7       52.34       35.66     12.18 o 
   6   4   7       13.53       24.20      7.43 o 
 -12   5   7        8.73       13.53      6.16 o 
 -11   5   7        4.06        1.05      3.19 o 
 -10   5   7       11.27        6.53      5.96 o 
  -9   5   7        1.74       12.66      9.09 o 
  -8   5   7        7.30       -1.95      2.99 o 
  -7   5   7      141.76      187.16     23.34 o 
  -6   5   7     1001.39     1037.26     54.93 o 
  -5   5   7       13.24       12.09      1.96 o 
  -4   5   7      128.59      123.49      7.49 o 
  -3   5   7       83.42       70.56      7.33 o 
  -2   5   7        4.80        4.55      1.41 o 
  -1   5   7      230.43      192.40     12.76 o 
   0   5   7      387.45      419.38     34.99 o 
   1   5   7       79.16       75.81      7.94 o 
   2   5   7       40.39       43.86      6.42 o 
   3   5   7       74.43       78.30     16.65 o 
   4   5   7       13.17        9.79      5.59 o 
   5   5   7       73.60       71.41     16.80 o 
   6   5   7        8.11        4.96      3.86 o 
 -12   6   7        2.02        0.27      3.33 o 
 -11   6   7       86.21      114.29     19.33 o 
 -10   6   7       53.73       59.07     11.57 o 
  -9   6   7        3.86        8.41      6.53 o 
  -8   6   7        7.55        1.50      9.03 o 
  -7   6   7        0.26       -6.06      6.48 o 
  -6   6   7        1.16       -1.06      3.70 o 
  -5   6   7       80.89       76.92      8.08 o 
  -4   6   7       44.74       44.56      5.48 o 
  -3   6   7       61.38       69.04      9.16 o 
  -2   6   7      102.05      106.97      9.50 o 
  -1   6   7      256.68      245.56     18.35 o 
   0   6   7        0.06       -0.70      1.20 o 
   1   6   7      210.80      196.99     13.19 o 
   2   6   7      107.58      135.31     21.60 o 
   3   6   7      190.45      188.58     25.97 o 
   4   6   7       10.13        7.40      5.84 o 
   5   6   7       56.45       56.41     11.35 o 
   6   6   7       46.22       43.93     10.19 o 
 -12   7   7       11.64        2.79      6.33 o 
 -11   7   7        0.02        0.30      5.18 o 
 -10   7   7       16.06       19.65      9.63 o 
  -9   7   7       16.47       14.66      9.34 o 
  -8   7   7       67.52       68.97     11.49 o 
  -7   7   7        0.36        4.65      5.22 o 
  -6   7   7      343.57      391.29     36.67 o 
  -5   7   7      204.77      202.58     14.79 o 
  -4   7   7      447.18      406.44     22.21 o 
  -3   7   7        0.66        1.39      2.27 o 
  -2   7   7      416.94      408.25     18.93 o 
  -1   7   7       48.94       47.01      7.99 o 
   0   7   7       13.83       22.63      5.62 o 
   1   7   7       19.36       26.50      5.55 o 
   2   7   7       43.17       31.12      9.96 o 
   3   7   7        1.67       -7.18      7.18 o 
   4   7   7        2.07        5.72      5.56 o 
   5   7   7        0.18        2.37      3.73 o 
   6   7   7        8.01       17.93      6.59 o 
 -11   8   7        6.21       24.87     12.23 o 
 -10   8   7       36.35       44.06     16.61 o 
  -9   8   7       29.18       35.65     12.74 o 
  -8   8   7        0.14       -1.22      2.49 o 
  -7   8   7        6.35        3.53      3.19 o 
  -6   8   7       28.19       24.40      9.10 o 
  -5   8   7       72.64       64.16     12.53 o 
  -4   8   7       38.68       31.80      6.08 o 
  -3   8   7        3.14        4.87      2.13 o 
  -2   8   7        0.03       -0.63      2.30 o 
  -1   8   7      134.30      116.67     12.92 o 
   0   8   7       84.57       80.82     10.54 o 
   1   8   7       21.18       20.05      7.73 o 
   2   8   7      155.04      128.34     21.42 o 
   3   8   7       23.15       29.63     10.99 o 
   4   8   7       73.73       78.99     17.62 o 
   5   8   7       90.21      117.31     16.31 o 
 -11   9   7        1.10        3.99      6.25 o 
 -10   9   7        9.42        6.99      6.55 o 
  -9   9   7        3.27       -9.47      9.54 o 
  -8   9   7        0.01       -2.96      4.88 o 
  -7   9   7        1.22        2.42      3.20 o 
  -6   9   7       26.29       27.53     10.27 o 
  -5   9   7      156.30      146.90     11.63 o 
  -4   9   7        7.69       13.01      7.48 o 
  -3   9   7      129.56      141.77     13.79 o 
  -2   9   7       93.29      105.19     19.80 o 
  -1   9   7      141.74      139.04     14.40 o 
   0   9   7        1.10        2.80      3.73 o 
   1   9   7       77.18       71.13     16.12 o 
   2   9   7       30.37       25.42      9.36 o 
   3   9   7        0.37        4.47      2.68 o 
   4   9   7       13.72       14.35      5.60 o 
   5   9   7        0.04       -6.27      8.90 o 
 -10  10   7        0.57       15.12      9.46 o 
  -9  10   7       40.49       56.19     17.05 o 
  -8  10   7        7.27        8.62      8.77 o 
  -7  10   7       43.43       56.79     11.29 o 
  -6  10   7        6.40        4.82      7.13 o 
  -5  10   7       13.13       31.92     11.37 o 
  -4  10   7        9.26       -3.02      4.00 o 
  -3  10   7        2.28        7.74      6.93 o 
  -2  10   7        5.16        8.71      4.04 o 
  -1  10   7       24.10       19.13      8.64 o 
   0  10   7       19.72       18.97      7.41 o 
   1  10   7       59.17       44.31     13.76 o 
   2  10   7       13.16        0.65      3.87 o 
   3  10   7       22.76       13.75      6.25 o 
   4  10   7        8.67        3.55      7.47 o 
 -10  11   7        0.36        9.37      8.33 o 
  -9  11   7       23.79       18.72      9.50 o 
  -8  11   7        5.98        8.76      5.35 o 
  -7  11   7        1.94        0.47      4.08 o 
  -6  11   7        8.84       17.47      9.32 o 
  -5  11   7       31.42       33.48     11.66 o 
  -4  11   7       55.83       54.49     15.85 o 
  -3  11   7       11.19       22.36     17.63 o 
  -2  11   7       14.32       13.11      7.90 o 
  -1  11   7       43.59       44.29     13.56 o 
   0  11   7       29.29       37.04     12.63 o 
   1  11   7        5.14        6.61      5.38 o 
   2  11   7        4.22        6.79      7.15 o 
   3  11   7        0.00       -5.51      6.02 o 
  -9  12   7        0.61        8.41      7.51 o 
  -8  12   7        9.39        9.12      5.18 o 
  -7  12   7        4.18        2.57      5.24 o 
  -6  12   7        8.72       13.35      8.55 o 
  -5  12   7        1.12       13.75      9.39 o 
  -4  12   7        6.78        0.57      3.97 o 
  -3  12   7        0.71        7.88      6.58 o 
  -2  12   7        0.54       -7.49      7.49 o 
  -1  12   7        5.35       12.70      8.39 o 
   0  12   7        0.60        4.32      4.06 o 
   1  12   7        5.81       12.33      6.80 o 
   2  12   7       54.69       77.12     13.96 o 
  -8  13   7        2.19       -4.91      4.91 o 
  -7  13   7       12.31       11.82      6.61 o 
  -6  13   7       21.05       53.27     16.74 o 
  -5  13   7       15.32       26.70     12.02 o 
  -4  13   7       16.91       20.46     10.57 o 
  -3  13   7        9.83       15.27     10.05 o 
  -2  13   7       37.45       56.96     16.77 o 
  -1  13   7        6.83       19.63     10.36 o 
   0  13   7        1.79       11.35      7.93 o 
   1  13   7        0.27       13.86      8.15 o 
  -6  14   7        0.77       -8.37      8.37 o 
  -5  14   7       18.37       -5.83      6.38 o 
  -4  14   7       11.14       21.21     11.79 o 
  -3  14   7        4.27       -2.31      8.06 o 
  -2  14   7        0.29        5.76      7.30 o 
  -1  14   7        3.79       11.00      7.31 o 
   0  14   7        1.91        6.76      3.94 o 
 -12   0   8       14.94        3.44      4.69 o 
 -10   0   8        9.29        6.04      3.19 o 
  -8   0   8      115.05      141.84     12.96 o 
  -6   0   8      611.90      607.50     25.20 o 
  -4   0   8      495.68      487.81     17.18 o 
  -2   0   8      257.87      236.24     24.26 o 
   0   0   8        1.58        3.86      3.39 o 
   2   0   8        9.12        7.61      4.95 o 
   4   0   8       98.32       96.98     19.98 o 
   6   0   8       42.04       44.38     13.20 o 
 -13   1   8        2.52        2.32      9.04 o 
 -12   1   8       27.29       37.17      9.46 o 
 -11   1   8       24.93       33.54      6.22 o 
 -10   1   8      115.01      132.83     10.84 o 
  -9   1   8       15.98       17.24      3.12 o 
  -8   1   8      143.89      157.74      9.64 o 
  -7   1   8       29.52       34.42      4.54 o 
  -6   1   8        9.73       10.76      2.41 o 
  -5   1   8        0.03       -0.06      1.26 o 
  -4   1   8       41.87       42.44      4.14 o 
  -3   1   8      201.28      218.72      9.42 o 
  -2   1   8       68.96       59.17      8.63 o 
  -1   1   8       67.30       95.54     24.17 o 
   0   1   8      242.17      250.58     18.92 o 
   1   1   8      229.59      233.90     26.20 o 
   2   1   8        9.00        3.67      5.29 o 
   3   1   8       59.50       56.69     10.13 o 
   4   1   8       25.81       27.90      7.57 o 
   5   1   8       59.38       89.78     19.80 o 
   6   1   8       11.09        4.43      2.99 o 
 -13   2   8        6.43        7.84      4.44 o 
 -12   2   8        2.54       -0.68      2.92 o 
 -11   2   8        1.75        3.47      2.68 o 
 -10   2   8        0.01        5.52      1.99 o 
  -9   2   8       45.99       57.03      5.68 o 
  -8   2   8       14.58       11.97      2.87 o 
  -7   2   8       84.51       87.69      6.89 o 
  -6   2   8        2.30        1.43      1.65 o 
  -5   2   8        0.05        0.91      1.42 o 
  -4   2   8       36.54       37.48      4.31 o 
  -3   2   8      495.98      502.39     14.67 o 
  -2   2   8       53.30       58.66      6.44 o 
  -1   2   8      323.78      307.59     20.30 o 
   0   2   8      124.92      107.65     12.64 o 
   1   2   8      143.74      143.50     15.08 o 
   2   2   8       19.99       15.26      5.01 o 
   3   2   8       23.54       32.17     12.91 o 
   4   2   8       39.58       35.27     11.27 o 
   5   2   8      168.91      229.48     31.52 o 
   6   2   8       24.58       28.86      8.49 o 
 -13   3   8        0.11       -0.71      3.97 o 
 -12   3   8        2.20        0.18      4.01 o 
 -11   3   8       34.37       25.97      6.13 o 
 -10   3   8        2.94       -0.37      1.84 o 
  -9   3   8       13.07       13.64      2.48 o 
  -8   3   8        9.63       10.28      2.41 o 
  -7   3   8        0.39        3.06      1.94 o 
  -6   3   8      128.30      130.57      8.24 o 
  -5   3   8      103.34      120.04      7.78 o 
  -4   3   8       37.74       32.04      3.89 o 
  -3   3   8      402.25      436.32     15.56 o 
  -2   3   8        0.88        0.49      0.70 o 
  -1   3   8      120.44      104.80      6.92 o 
   0   3   8       16.47       13.00      3.89 o 
   1   3   8      114.49      132.97     14.59 o 
   2   3   8       95.59       99.47     13.12 o 
   3   3   8       63.43       72.72     16.40 o 
   4   3   8       10.04       12.33      7.99 o 
   5   3   8       20.12       27.99     11.15 o 
   6   3   8       23.36       19.11     10.82 o 
 -13   4   8        0.07        9.12      5.25 o 
 -12   4   8       30.47       38.71      9.31 o 
 -11   4   8        0.04        0.62      3.02 o 
 -10   4   8       55.19       65.46     11.05 o 
  -9   4   8        5.31       -1.30      2.28 o 
  -8   4   8       58.75       81.02     12.54 o 
  -7   4   8        3.33        3.32      2.61 o 
  -6   4   8        5.58        2.75      1.70 o 
  -5   4   8       17.96       17.45      3.15 o 
  -4   4   8       22.22       32.64      6.24 o 
  -3   4   8       12.01       13.65      3.32 o 
  -2   4   8      100.37       94.25      7.93 o 
  -1   4   8       45.38       39.89      4.84 o 
   0   4   8       15.21       17.19      3.12 o 
   1   4   8        4.97        7.71      3.92 o 
   2   4   8       37.73       33.12      4.96 o 
   3   4   8       33.45       28.56     11.14 o 
   4   4   8       27.97       22.98     10.71 o 
   5   4   8        0.36        3.69      6.51 o 
 -12   5   8       11.34        8.45      5.48 o 
 -11   5   8       12.41       12.38      5.91 o 
 -10   5   8       40.04       52.79     10.37 o 
  -9   5   8       66.33       67.30     24.29 o 
  -8   5   8        9.02       14.39      7.82 o 
  -7   5   8        0.48       -0.75      3.37 o 
  -6   5   8      467.09      438.79     16.29 o 
  -5   5   8       38.70       39.34      4.36 o 
  -4   5   8       62.60       66.28      6.93 o 
  -3   5   8       43.93       40.85      5.97 o 
  -2   5   8        2.54        2.48      2.55 o 
  -1   5   8       42.25       48.14      5.81 o 
   0   5   8      173.11      186.88      9.93 o 
   1   5   8      113.26      126.64     21.11 o 
   2   5   8      245.97      244.96     30.37 o 
   3   5   8        1.77        9.75      7.40 o 
   4   5   8       21.57       31.67     11.38 o 
   5   5   8        0.92        1.47      3.71 o 
 -12   6   8        7.98        2.07      4.08 o 
 -11   6   8       10.52       18.01      6.33 o 
 -10   6   8       15.42        7.46      5.09 o 
  -9   6   8        9.73        3.44      4.44 o 
  -8   6   8      440.91      408.10     38.38 o 
  -7   6   8      229.15      247.19     29.54 o 
  -6   6   8      509.94      498.04     42.72 o 
  -5   6   8       25.60       26.84      5.40 o 
  -4   6   8      386.25      356.59     23.34 o 
  -3   6   8      192.66      186.37     12.24 o 
  -2   6   8      233.72      228.93     27.52 o 
  -1   6   8       57.65       37.68     11.27 o 
   0   6   8      102.21      109.22     12.95 o 
   1   6   8       11.92       10.13      6.24 o 
   2   6   8        0.01       -5.49      5.49 o 
   3   6   8       22.22       20.23      8.56 o 
   4   6   8       35.48       37.06     12.05 o 
   5   6   8       43.76       56.16     11.62 o 
 -12   7   8        5.00       17.77     10.68 o 
 -11   7   8       35.92       44.99     10.43 o 
 -10   7   8       10.81       10.74      6.05 o 
  -9   7   8        7.00        4.32      3.40 o 
  -8   7   8        6.75        0.65      3.05 o 
  -7   7   8        0.48        1.66      3.48 o 
  -6   7   8       33.21       31.92      4.99 o 
  -5   7   8        2.74        5.29      2.95 o 
  -4   7   8       56.91       53.90     14.02 o 
  -3   7   8        0.02       -1.25      1.37 o 
  -2   7   8       58.12       44.68     12.63 o 
  -1   7   8      115.09      114.44     20.66 o 
   0   7   8        6.35        9.17      6.00 o 
   1   7   8      368.07      366.74     37.51 o 
   2   7   8       87.51      116.13     21.33 o 
   3   7   8      177.20      195.16     28.23 o 
   4   7   8        1.31        7.26      5.68 o 
 -11   8   8        0.47        6.58      6.86 o 
 -10   8   8        5.98        9.45      6.60 o 
  -9   8   8        0.05       -4.75      5.10 o 
  -8   8   8        9.21       -3.95      4.72 o 
  -7   8   8       64.19       93.36     19.75 o 
  -6   8   8       14.82       18.88     10.00 o 
  -5   8   8       44.67       55.53      7.85 o 
  -4   8   8       67.12       73.44      9.66 o 
  -3   8   8       16.29       13.09      7.52 o 
  -2   8   8        4.14        2.81      4.25 o 
  -1   8   8        1.12        6.94      4.66 o 
   0   8   8      116.17      136.26     22.83 o 
   1   8   8        5.38        5.68      4.91 o 
   2   8   8        2.59       15.43      9.95 o 
   3   8   8       10.04        6.25      4.69 o 
   4   8   8        1.00       -0.34      6.11 o 
 -11   9   8        4.53        4.83      3.90 o 
 -10   9   8       26.53       33.75     13.14 o 
  -9   9   8        3.12       -4.98      5.28 o 
  -8   9   8       20.23       36.67     12.82 o 
  -7   9   8        6.43       19.72     10.03 o 
  -6   9   8        0.14        4.14      3.10 o 
  -5   9   8       19.40       20.39      9.70 o 
  -4   9   8       16.53       22.29      9.70 o 
  -3   9   8       49.42       49.77     14.74 o 
  -2   9   8      139.66      157.21     24.93 o 
  -1   9   8       13.66       14.17      8.15 o 
   0   9   8       82.92      100.68     20.58 o 
   1   9   8       28.32       12.72      7.17 o 
   2   9   8       24.08       24.32      8.70 o 
   3   9   8        3.88       -1.67      3.61 o 
   4   9   8       12.69        8.32      4.05 o 
 -10  10   8        0.02       -2.76      3.88 o 
  -9  10   8       34.33       42.85     14.48 o 
  -8  10   8        2.33       -1.94      4.30 o 
  -7  10   8       17.51       12.89      8.41 o 
  -6  10   8        9.93       18.36      8.85 o 
  -5  10   8       52.25       75.52     18.15 o 
  -4  10   8       66.37       87.87     19.77 o 
  -3  10   8        2.06       12.26      8.20 o 
  -2  10   8       36.91       35.75     12.55 o 
  -1  10   8        1.50       -5.64      6.83 o 
   0  10   8       48.83       61.31     16.49 o 
   1  10   8        0.93       17.96      9.46 o 
   2  10   8        0.44        5.69      4.61 o 
   3  10   8        0.84       -2.26      3.98 o 
  -9  11   8        5.52        8.14      7.41 o 
  -8  11   8       10.87       11.00      7.94 o 
  -7  11   8        1.27       16.59     10.65 o 
  -6  11   8        0.09       -0.49      6.87 o 
  -5  11   8        0.01       -0.87      3.66 o 
  -4  11   8        0.40       -3.47      5.32 o 
  -3  11   8        0.41       -1.49      3.61 o 
  -2  11   8        7.56        7.19      6.02 o 
  -1  11   8       10.04       11.78      7.70 o 
   0  11   8        1.22       -6.81      6.81 o 
   1  11   8       16.68       24.20     10.02 o 
   2  11   8        3.84        0.29      3.69 o 
  -8  12   8        0.00       -0.17      2.94 o 
  -7  12   8       72.94       77.92     20.35 o 
  -6  12   8        0.52        2.75      4.95 o 
  -5  12   8       36.00       73.33     19.43 o 
  -4  12   8        4.79       11.85      8.57 o 
  -3  12   8       57.08       65.48     18.17 o 
  -2  12   8        2.85        5.99      5.96 o 
  -1  12   8        0.39       -3.10      4.55 o 
   0  12   8        0.00        0.07      4.11 o 
   1  12   8        3.46       18.15      9.62 o 
  -7  13   8       22.97       33.10     15.31 o 
  -6  13   8        1.90        9.15      8.78 o 
  -5  13   8        1.68        3.01      4.61 o 
  -4  13   8        3.12       -6.80      6.80 o 
  -3  13   8        2.34       -0.89      3.41 o 
  -2  13   8        3.60        3.90      5.48 o 
  -1  13   8       28.41       28.48     13.32 o 
   0  13   8       39.22       65.29     18.32 o 
  -4  14   8       22.16       19.16     11.16 o 
  -3  14   8       11.35        8.58      7.36 o 
 -13   0   9        2.46       -3.19      5.19 o 
 -11   0   9       79.68       70.14     10.40 o 
  -9   0   9       57.75       75.65     12.24 o 
  -7   0   9      150.60      151.14     13.50 o 
  -5   0   9       80.86       87.05     19.60 o 
  -3   0   9      205.13      238.01     25.32 o 
  -1   0   9      464.55      454.07     37.48 o 
   1   0   9      198.20      192.10     26.11 o 
   3   0   9        0.44       -7.99      7.99 o 
   5   0   9        0.19       -2.27      3.92 o 
 -13   1   9        7.52       11.51     10.02 o 
 -12   1   9        2.82       -0.88      2.94 o 
 -11   1   9       33.50       29.04      7.73 o 
 -10   1   9       18.33       19.67      3.81 o 
  -9   1   9        5.21        5.19      2.96 o 
  -8   1   9      208.43      227.00     12.02 o 
  -7   1   9        3.18        0.49      1.48 o 
  -6   1   9        2.98        0.29      1.58 o 
  -5   1   9      108.14       87.42      6.88 o 
  -4   1   9        0.38        1.11      1.80 o 
  -3   1   9      116.44       98.04     11.58 o 
  -2   1   9        7.75       12.77      3.99 o 
  -1   1   9       74.26       83.98     13.20 o 
   0   1   9        2.84       -1.63     10.48 o 
   1   1   9       26.85       20.04      5.85 o 
   2   1   9        0.39       -1.49      2.57 o 
   3   1   9       80.25      101.72     14.77 o 
   4   1   9       44.35       47.05     10.50 o 
   5   1   9       21.15       27.91     12.34 o 
 -13   2   9        3.02        3.65      3.77 o 
 -12   2   9       14.54       23.69      5.48 o 
 -11   2   9        2.33       -2.95      2.95 o 
 -10   2   9        5.85        3.45      2.79 o 
  -9   2   9        3.21       -1.57      2.40 o 
  -8   2   9        5.41        4.21      1.63 o 
  -7   2   9       33.75       30.15      4.18 o 
  -6   2   9       71.54       73.27      6.29 o 
  -5   2   9       43.78       39.42      4.63 o 
  -4   2   9      249.15      254.05     12.86 o 
  -3   2   9       55.57       51.35      5.09 o 
  -2   2   9      110.23      111.58     26.72 o 
  -1   2   9       12.87        7.13      3.67 o 
   0   2   9       99.08       89.53     12.22 o 
   1   2   9        5.40        5.39      5.18 o 
   2   2   9       23.77       40.03      8.80 o 
   3   2   9       21.60       23.53      7.89 o 
   4   2   9       54.78       60.91     16.86 o 
   5   2   9        0.26        6.05      6.14 o 
 -13   3   9        2.98        1.64      2.31 o 
 -12   3   9       20.47       41.97      7.75 o 
 -11   3   9        2.05       -0.30      2.06 o 
 -10   3   9       18.36       24.84      5.62 o 
  -9   3   9        8.04        8.66      2.19 o 
  -8   3   9       98.91       90.83      8.14 o 
  -7   3   9       12.30        6.49      2.62 o 
  -6   3   9       35.67       53.19      5.50 o 
  -5   3   9       41.88       37.53      4.04 o 
  -4   3   9       49.90       51.15      4.47 o 
  -3   3   9      226.13      216.37      9.19 o 
  -2   3   9       35.98       39.99      7.57 o 
  -1   3   9        0.97        2.75      5.41 o 
   0   3   9      167.07      187.61     20.55 o 
   1   3   9      106.91      139.90     16.01 o 
   2   3   9       70.76       76.79     12.29 o 
   3   3   9       35.56       63.31     16.33 o 
   4   3   9      236.30      272.04     35.11 o 
 -12   4   9       34.11       49.83     10.39 o 
 -11   4   9       21.70       25.50      9.74 o 
 -10   4   9       15.08       17.05      5.43 o 
  -9   4   9        2.96        3.87      3.59 o 
  -8   4   9        0.08       -0.86      1.35 o 
  -7   4   9        1.96        2.02      1.18 o 
  -6   4   9        8.45        9.41      2.68 o 
  -5   4   9      147.21      140.98      7.98 o 
  -4   4   9       84.55       78.62      6.73 o 
  -3   4   9      387.31      402.98     13.44 o 
  -2   4   9       16.60       16.12      2.26 o 
  -1   4   9       18.95       14.51      6.80 o 
   0   4   9      233.39      234.58     20.26 o 
   1   4   9      167.42      176.63     18.03 o 
   2   4   9       53.49       52.51     14.37 o 
   3   4   9        0.01       -6.82      6.82 o 
   4   4   9       23.11       27.04     11.15 o 
 -12   5   9       46.34       57.45     11.85 o 
 -11   5   9        2.71        3.67      3.42 o 
 -10   5   9       89.70      109.26     18.37 o 
  -9   5   9      164.24      178.35     18.41 o 
  -8   5   9        7.53        3.86      5.99 o 
  -7   5   9      201.25      210.18     12.10 o 
  -6   5   9        2.39        2.92      1.24 o 
  -5   5   9       17.73       20.72      5.88 o 
  -4   5   9       85.24       87.40      7.24 o 
  -3   5   9      194.73      186.04     16.36 o 
  -2   5   9       15.93       16.57      3.82 o 
  -1   5   9       29.76       24.96      3.14 o 
   0   5   9       11.53        2.57      3.77 o 
   1   5   9        6.83       11.29      6.84 o 
   2   5   9        0.64       -1.33      5.44 o 
   3   5   9       56.65       64.95     16.80 o 
   4   5   9       18.12        7.77      5.59 o 
 -12   6   9        7.17        6.75      4.61 o 
 -11   6   9        9.11       14.37      6.02 o 
 -10   6   9        1.99       -3.14      3.14 o 
  -9   6   9       80.25       82.99     12.78 o 
  -8   6   9        6.23        9.63      6.41 o 
  -7   6   9       85.35       83.84     17.72 o 
  -6   6   9       17.60       25.01      5.35 o 
  -5   6   9       38.00       25.55      5.76 o 
  -4   6   9       81.31       80.75      8.41 o 
  -3   6   9       53.68       45.77      7.53 o 
  -2   6   9       18.53       39.23     12.73 o 
  -1   6   9        1.30        7.40      6.22 o 
   0   6   9       36.41       42.99     13.39 o 
   1   6   9       95.44       77.21     17.72 o 
   2   6   9        4.15        7.78      6.22 o 
   3   6   9        0.26        1.13      3.50 o 
   4   6   9       22.10       23.01     11.13 o 
 -11   7   9        1.23        0.28      3.26 o 
 -10   7   9        0.61        9.60      5.70 o 
  -9   7   9       25.26       26.35     12.04 o 
  -8   7   9       38.83       35.08     12.86 o 
  -7   7   9      101.71      111.26     21.35 o 
  -6   7   9       97.89       96.49     19.61 o 
  -5   7   9        6.24       12.52      6.97 o 
  -4   7   9       51.23       28.01     10.61 o 
  -3   7   9        0.07       -4.09      4.55 o 
  -2   7   9        0.09        4.72      5.53 o 
  -1   7   9       31.72       11.09      7.39 o 
   0   7   9        4.14        6.33      5.03 o 
   1   7   9        0.00       -2.21      6.30 o 
   2   7   9        3.66       -1.70      4.87 o 
   3   7   9       35.09       31.56     12.13 o 
 -11   8   9        0.49        2.33      3.25 o 
 -10   8   9       10.96       16.80     10.50 o 
  -9   8   9       13.62       15.61      8.69 o 
  -8   8   9        1.37        7.57      5.96 o 
  -7   8   9        1.67        1.72      3.62 o 
  -6   8   9        0.01       -3.74      4.71 o 
  -5   8   9        2.10       -0.16      2.69 o 
  -4   8   9       77.23       98.27     20.20 o 
  -3   8   9       58.71       60.76     17.01 o 
  -2   8   9       60.51       58.45     15.90 o 
  -1   8   9      154.45      151.91     25.33 o 
   0   8   9      185.49      226.44     31.04 o 
   1   8   9       14.34       10.36      6.49 o 
   2   8   9       84.83       98.19     20.91 o 
   3   8   9        7.65       11.04      6.86 o 
 -10   9   9        5.77       -4.22      5.53 o 
  -9   9   9       31.78       63.01     18.37 o 
  -8   9   9        4.81        5.75      5.85 o 
  -7   9   9       28.45       51.32     15.72 o 
  -6   9   9        0.00       16.89      9.19 o 
  -5   9   9       45.22       61.85     16.43 o 
  -4   9   9       19.48       20.67     10.68 o 
  -3   9   9        0.15        7.20      5.21 o 
  -2   9   9        0.76       -5.92      5.92 o 
  -1   9   9        0.04       -1.15      4.15 o 
   0   9   9        2.76       17.08      8.74 o 
   1   9   9        1.64       -8.93      8.93 o 
   2   9   9        7.90        0.94      3.00 o 
 -10  10   9        1.50        8.38      7.47 o 
  -9  10   9        0.75        7.43      8.06 o 
  -8  10   9        1.86        3.05      4.85 o 
  -7  10   9       42.01       62.83     18.28 o 
  -6  10   9       11.53       20.57     10.48 o 
  -5  10   9       29.86       37.88     13.09 o 
  -4  10   9        0.61       -1.27      4.05 o 
  -3  10   9       33.67       33.00     12.40 o 
  -2  10   9        6.57       11.80      9.22 o 
  -1  10   9       45.61       59.03     16.96 o 
   0  10   9        0.44       -6.52      6.52 o 
   1  10   9        8.40       14.11      8.39 o 
  -9  11   9        7.73        7.04      5.79 o 
  -8  11   9        8.29       -4.21      5.67 o 
  -7  11   9       24.60       32.48     13.50 o 
  -6  11   9       31.15       39.07     14.40 o 
  -5  11   9       13.10       16.86      9.97 o 
  -4  11   9       10.71        1.70      4.10 o 
  -3  11   9       16.20       41.14     15.32 o 
  -2  11   9       13.15       21.20      9.99 o 
  -1  11   9        8.80        7.17      5.06 o 
   0  11   9        7.05        3.86      5.91 o 
   1  11   9        2.54       -7.37      7.37 o 
  -7  12   9        4.46        1.50      7.71 o 
  -6  12   9        0.07       -6.85      7.34 o 
  -5  12   9        0.03        0.80      6.46 o 
  -4  12   9       15.59        9.11      9.10 o 
  -3  12   9        4.60        4.61      5.47 o 
  -2  12   9       15.02       20.84     11.15 o 
  -1  12   9        5.78       14.26      9.33 o 
  -5  13   9        8.50       32.72     13.87 o 
  -4  13   9        0.29       -6.03      6.26 o 
  -3  13   9        0.63       -3.62      5.26 o 
 -12   0  10       31.27       30.74     12.61 o 
 -10   0  10       83.69      120.21     13.35 o 
  -8   0  10        0.23        0.48      2.31 o 
  -6   0  10       45.05       37.51      6.51 o 
  -4   0  10       40.50       32.50     10.02 o 
  -2   0  10        1.42        0.17      2.96 o 
   0   0  10       30.94       65.89     15.73 o 
   2   0  10       69.79       97.06     20.53 o 
   4   0  10       46.48       47.04     15.46 o 
 -12   1  10        2.23        0.42      4.65 o 
 -11   1  10        0.26        0.90      3.35 o 
 -10   1  10        5.14        5.66      2.05 o 
  -9   1  10       32.40       26.01      4.59 o 
  -8   1  10       49.02       47.66      5.60 o 
  -7   1  10       63.14       66.09      7.30 o 
  -6   1  10      237.51      256.11     14.51 o 
  -5   1  10       26.73       25.10      4.36 o 
  -4   1  10      197.32      209.16     17.55 o 
  -3   1  10       37.14       31.67      7.16 o 
  -2   1  10      183.41      194.62     17.81 o 
  -1   1  10      144.15      145.59     16.09 o 
   0   1  10       19.77       17.87      7.25 o 
   1   1  10        5.77       -3.68      3.92 o 
   2   1  10        5.31        1.77      3.59 o 
   3   1  10        0.27        1.95      4.53 o 
 -12   2  10        4.14        7.02      8.27 o 
 -11   2  10       22.04       18.65      5.09 o 
 -10   2  10        5.44        5.83      4.95 o 
  -9   2  10       46.35       55.46      6.14 o 
  -8   2  10        4.30        3.30      1.76 o 
  -7   2  10       38.46       44.40      6.22 o 
  -6   2  10       23.58       23.47      4.33 o 
  -5   2  10        3.21        4.37      2.08 o 
  -4   2  10       25.21       28.46      4.37 o 
  -3   2  10        9.34        7.83      4.92 o 
  -2   2  10        1.54        0.72      2.79 o 
  -1   2  10      114.45      133.43     18.89 o 
   0   2  10        0.55       -3.33      3.33 o 
   1   2  10       96.84      101.23     14.17 o 
   2   2  10        4.07       10.27      5.84 o 
   3   2  10      111.55      135.36     36.45 o 
 -12   3  10        2.32        1.54      5.03 o 
 -11   3  10       28.19       30.53      6.57 o 
 -10   3  10       27.34       25.96      6.82 o 
  -9   3  10        1.53       -0.12      1.71 o 
  -8   3  10       33.43       36.01      5.59 o 
  -7   3  10        0.34        1.39      2.07 o 
  -6   3  10       23.71       22.90      3.83 o 
  -5   3  10      225.79      239.09     13.74 o 
  -4   3  10       35.85       35.55      4.88 o 
  -3   3  10       27.41       24.11      3.69 o 
  -2   3  10       54.69       55.29     14.05 o 
  -1   3  10       55.50       61.48     12.63 o 
   0   3  10       12.72       10.33      9.10 o 
   1   3  10       36.79       42.14      9.38 o 
   2   3  10        2.19        1.94      3.11 o 
   3   3  10        0.71        3.58      4.94 o 
 -12   4  10       24.88       41.00      9.62 o 
 -11   4  10        0.52       -0.83      2.82 o 
 -10   4  10        6.28        2.70      6.20 o 
  -9   4  10       12.96        8.35      4.17 o 
  -8   4  10       75.33       89.65      8.47 o 
  -7   4  10        0.01       -1.42      2.48 o 
  -6   4  10        3.94        1.75      1.29 o 
  -5   4  10        0.42        3.94      1.86 o 
  -4   4  10      213.12      209.67     12.45 o 
  -3   4  10        2.90        3.54      1.30 o 
  -2   4  10       42.70       40.05      9.98 o 
  -1   4  10       25.09       22.98      6.43 o 
   0   4  10       70.48       65.83     11.47 o 
   1   4  10        8.42        9.69      4.83 o 
   2   4  10       96.85      107.32     21.65 o 
   3   4  10       21.25       33.53     12.36 o 
 -12   5  10        8.57        6.45      4.10 o 
 -11   5  10       63.91       83.63     13.86 o 
 -10   5  10       43.02       36.89      9.71 o 
  -9   5  10       14.05       13.15      5.08 o 
  -8   5  10        8.70        9.22      3.59 o 
  -7   5  10       23.80       20.12      4.27 o 
  -6   5  10       74.43       76.79      8.07 o 
  -5   5  10      122.69      130.82     10.67 o 
  -4   5  10      104.07      104.75     10.88 o 
  -3   5  10      126.84      104.36      8.51 o 
  -2   5  10       37.64       38.61      8.18 o 
  -1   5  10        4.69       15.23     21.25 o 
   0   5  10       79.41      106.81     21.43 o 
   1   5  10        0.72       -6.49      6.49 o 
   2   5  10        8.37       29.10     11.88 o 
   3   5  10        0.80        5.61      7.56 o 
 -11   6  10       11.00       13.22      5.82 o 
 -10   6  10       11.81        4.42      4.24 o 
  -9   6  10       29.95       24.35      8.80 o 
  -8   6  10      165.63      157.50     17.08 o 
  -7   6  10        3.12        7.99      5.45 o 
  -6   6  10       28.76       38.28     12.97 o 
  -5   6  10       19.82       23.90      9.34 o 
  -4   6  10        6.95        8.59      6.98 o 
  -3   6  10        7.94        5.79      4.07 o 
  -2   6  10       40.66       47.60     14.22 o 
  -1   6  10       13.97       12.67      5.46 o 
   0   6  10       30.86       27.13     11.03 o 
   1   6  10       64.23       76.45     18.73 o 
   2   6  10        0.32        3.47      4.68 o 
 -11   7  10        0.75       -0.35      5.54 o 
 -10   7  10        6.43        5.75      4.59 o 
  -9   7  10        6.04        4.97      3.58 o 
  -8   7  10        0.42        1.60      5.81 o 
  -7   7  10        6.85       19.70      9.55 o 
  -6   7  10        0.18       -6.40      6.40 o 
  -5   7  10       43.68       48.21     14.56 o 
  -4   7  10       32.40       29.32     11.86 o 
  -3   7  10       62.00       67.40     17.85 o 
  -2   7  10        8.13       30.52     11.59 o 
  -1   7  10       49.12       36.23     12.32 o 
   0   7  10       32.54       38.03     13.24 o 
   1   7  10        6.14        2.31      4.11 o 
   2   7  10        0.57       -8.08      8.08 o 
 -10   8  10       13.31       10.18     11.04 o 
  -9   8  10       19.07       19.30     11.44 o 
  -8   8  10        0.96       -2.29      4.07 o 
  -7   8  10        5.49       12.92      9.08 o 
  -6   8  10        5.95        6.11      6.81 o 
  -5   8  10        0.26        0.17      2.86 o 
  -4   8  10       50.28       28.23     11.41 o 
  -3   8  10        0.64       -1.30      2.83 o 
  -2   8  10        6.49        4.26      4.42 o 
  -1   8  10       52.35       51.11     15.66 o 
   0   8  10        4.60        3.26      4.27 o 
   1   8  10        4.42       -5.26      5.65 o 
 -10   9  10        5.20        4.76      3.07 o 
  -9   9  10        6.53        0.52      3.40 o 
  -8   9  10        0.49        4.52      5.61 o 
  -7   9  10        0.70       -5.26      5.94 o 
  -6   9  10        0.25        3.15      3.79 o 
  -5   9  10        0.12       -0.48      3.17 o 
  -4   9  10        3.34        3.32      6.08 o 
  -3   9  10        2.35       -1.27      4.67 o 
  -2   9  10       92.61       98.60     21.80 o 
  -1   9  10        6.81       25.60     11.62 o 
   0   9  10       73.95       94.47     21.08 o 
   1   9  10        5.62        4.23      5.66 o 
  -9  10  10        2.04       -0.65      3.58 o 
  -8  10  10       20.28       32.91     13.51 o 
  -7  10  10        6.07       13.94      7.15 o 
  -6  10  10       26.45       34.18     14.45 o 
  -5  10  10        0.38       -8.39      8.39 o 
  -4  10  10        6.05        0.04      2.01 o 
  -3  10  10        0.33        4.74      4.55 o 
  -2  10  10        7.49       51.99     15.50 o 
  -1  10  10        0.14       -2.44      5.58 o 
   0  10  10        4.16        1.18      3.65 o 
  -8  11  10        7.39        4.77      8.13 o 
  -7  11  10       31.17       71.49     20.35 o 
  -6  11  10       24.05       27.08     13.10 o 
  -5  11  10       69.61      105.47     24.04 o 
  -4  11  10        4.29        0.08      4.93 o 
  -3  11  10       19.79       28.90     13.35 o 
  -2  11  10       21.66       23.84     12.47 o 
  -1  11  10        3.41        2.25      4.87 o 
  -5  12  10       17.95       20.02     10.05 o 
  -4  12  10        3.17       15.91      9.75 o 
 -11   0  11        8.59       52.96     14.87 o 
  -9   0  11       27.82       24.53      6.04 o 
  -7   0  11       74.83       79.43     10.28 o 
  -5   0  11       86.84       85.35     16.51 o 
  -3   0  11      115.53      123.72     21.06 o 
  -1   0  11       99.11       83.96     18.45 o 
   1   0  11        6.52        8.41      5.68 o 
 -12   1  11       13.34       15.54      7.97 o 
 -11   1  11       24.00       22.95      7.15 o 
 -10   1  11       15.83       16.42      4.37 o 
  -9   1  11       13.10        6.85      2.34 o 
  -8   1  11       25.39       24.14      4.21 o 
  -7   1  11        1.00       -0.89      1.45 o 
  -6   1  11       18.99       20.36      6.51 o 
  -5   1  11        2.28        1.11      2.45 o 
  -4   1  11       30.73       46.38      8.82 o 
  -3   1  11       22.70       28.87      7.26 o 
  -2   1  11       35.54       39.71      8.98 o 
  -1   1  11       10.10       15.20      6.63 o 
   0   1  11       19.27       20.53      7.07 o 
   1   1  11       15.50       22.36      7.23 o 
   2   1  11       21.22        9.83      5.44 o 
 -12   2  11        5.61       -0.96      8.99 o 
 -11   2  11        1.84        1.14      3.35 o 
 -10   2  11        4.02        1.14      2.72 o 
  -9   2  11        0.81       -1.42      1.69 o 
  -8   2  11       20.31       23.82      4.82 o 
  -7   2  11        5.05        5.18      2.62 o 
  -6   2  11      155.12      180.80     12.56 o 
  -5   2  11        0.22       -1.20      1.84 o 
  -4   2  11      132.09      145.77     15.56 o 
  -3   2  11        2.65        3.93      4.43 o 
  -2   2  11        9.92       -0.12      2.34 o 
  -1   2  11       66.69       82.33     18.04 o 
   0   2  11        0.23       -2.85      5.88 o 
   1   2  11        1.10        3.74      5.30 o 
   2   2  11       42.02       63.32     12.42 o 
 -12   3  11        1.66       -2.64      4.68 o 
 -11   3  11        4.50       18.66      6.82 o 
 -10   3  11       10.84        6.50      3.29 o 
  -9   3  11       18.45       18.32      5.22 o 
  -8   3  11        6.45        6.80      3.87 o 
  -7   3  11        1.18        3.58      1.77 o 
  -6   3  11       10.46       10.59      3.09 o 
  -5   3  11        1.14        1.76      1.84 o 
  -4   3  11       37.01       41.75     10.65 o 
  -3   3  11       37.33       32.40      7.56 o 
  -2   3  11       91.02      103.18     13.67 o 
  -1   3  11       25.27       28.06      7.55 o 
   0   3  11       41.53       28.22      7.94 o 
   1   3  11       31.98       41.92      9.77 o 
   2   3  11      129.49      170.18     20.43 o 
 -11   4  11        0.01        2.98      2.95 o 
 -10   4  11        2.36        1.11      5.73 o 
  -9   4  11       35.70       25.32      7.00 o 
  -8   4  11        1.36        2.32      2.12 o 
  -7   4  11       48.05       51.12      7.14 o 
  -6   4  11       11.64       13.10      3.71 o 
  -5   4  11      128.09      143.66     10.97 o 
  -4   4  11       11.78        7.25      2.47 o 
  -3   4  11        4.01       -4.37      4.37 o 
  -2   4  11       11.02       14.48      5.62 o 
  -1   4  11        0.18        1.26      3.23 o 
   0   4  11        0.03       -7.43      7.50 o 
   1   4  11        0.10        1.17      5.39 o 
   2   4  11        9.41       -4.53      5.56 o 
 -11   5  11        0.06        2.83      6.44 o 
 -10   5  11       37.01       39.19      9.35 o 
  -9   5  11       34.96       26.45      7.18 o 
  -8   5  11        9.88        9.64      4.41 o 
  -7   5  11        1.87        2.18      2.21 o 
  -6   5  11        1.88       -1.66      1.98 o 
  -5   5  11        0.12        1.16      1.86 o 
  -4   5  11       16.90       14.10      5.50 o 
  -3   5  11        5.53       19.46      6.62 o 
  -2   5  11        2.35       -2.84      2.84 o 
  -1   5  11       75.26       75.82     12.77 o 
   0   5  11        4.41        7.94      6.43 o 
   1   5  11       23.60       19.09      9.30 o 
 -11   6  11       36.48       26.53      7.76 o 
 -10   6  11        0.99        0.14      2.31 o 
  -9   6  11       50.29       61.37     11.45 o 
  -8   6  11        2.66        9.54      4.88 o 
  -7   6  11       14.21       17.87      5.24 o 
  -6   6  11       23.13       19.14      5.73 o 
  -5   6  11       37.33       41.36      8.33 o 
  -4   6  11       41.20       51.09     14.89 o 
  -3   6  11        4.73        7.18      7.72 o 
  -2   6  11       21.34       30.12     11.90 o 
  -1   6  11       23.53       -7.07      7.07 o 
   0   6  11        0.59        3.52      3.00 o 
   1   6  11        2.72        2.34      4.26 o 
 -10   7  11       29.03       11.33      5.55 o 
  -9   7  11        2.23        5.13      3.03 o 
  -8   7  11       10.77        3.11      4.19 o 
  -7   7  11        0.02        0.22      4.46 o 
  -6   7  11        2.59        9.90      4.25 o 
  -5   7  11        8.14        7.15      6.76 o 
  -4   7  11       16.53        4.70      4.85 o 
  -3   7  11        0.70        0.74      6.36 o 
  -2   7  11       35.21       47.76     15.43 o 
  -1   7  11        9.48        3.50      5.54 o 
   0   7  11       23.54       29.77     12.83 o 
 -10   8  11        2.75       21.27     23.46 o 
  -9   8  11        0.01        3.27      3.63 o 
  -8   8  11        1.35       22.26     11.43 o 
  -7   8  11       19.92       25.39     10.82 o 
  -6   8  11        3.29       18.22     10.83 o 
  -5   8  11        7.99        5.68      5.50 o 
  -4   8  11        1.77       -3.73      4.81 o 
  -3   8  11       32.38       44.51     15.19 o 
  -2   8  11       20.82       37.69     14.27 o 
  -1   8  11        4.86        3.42      2.93 o 
   0   8  11       10.18       -0.20      3.17 o 
  -9   9  11        1.97       -1.93      4.28 o 
  -8   9  11       25.06       56.83     18.64 o 
  -7   9  11        0.06       -1.23      4.90 o 
  -6   9  11        7.36       10.15      9.63 o 
  -5   9  11       16.58       30.10     13.20 o 
  -4   9  11        2.90        5.74      3.91 o 
  -3   9  11       62.62       77.66     20.44 o 
  -2   9  11       13.83       11.96      8.30 o 
  -1   9  11       17.26       22.20     10.98 o 
  -7  10  11       22.60       35.96     13.65 o 
  -6  10  11        0.09        5.76      5.73 o 
  -5  10  11       25.42       30.17     12.89 o 
  -4  10  11       18.67       16.77     10.00 o 
  -3  10  11        9.07        7.81      6.74 o 
 -10   0  12       30.19       51.20      9.11 o 
  -8   0  12       65.42       51.47      8.77 o 
  -6   0  12      128.79      139.00     22.03 o 
  -4   0  12      289.69      341.21     35.88 o 
  -2   0  12       77.85       89.14     19.39 o 
   0   0  12       13.58       20.03     11.14 o 
 -11   1  12        0.09       -2.99      3.21 o 
 -10   1  12        0.05       -2.26      2.26 o 
  -9   1  12        2.32        2.63      3.51 o 
  -8   1  12        4.86        1.24      2.24 o 
  -7   1  12       42.56       41.72      6.37 o 
  -6   1  12       69.16       59.90     10.02 o 
  -5   1  12       52.39       62.08     10.53 o 
  -4   1  12        5.02        8.45      5.01 o 
  -3   1  12       17.33       29.40      7.83 o 
  -2   1  12       27.14       39.30     10.27 o 
  -1   1  12        1.36        1.72      2.33 o 
   0   1  12        4.94        3.47      4.11 o 
 -11   2  12        0.01       -8.89      8.89 o 
 -10   2  12        0.42       -3.51      6.39 o 
  -9   2  12        1.14       -3.13      4.75 o 
  -8   2  12        1.08        0.58      2.02 o 
  -7   2  12        0.53        6.69      2.62 o 
  -6   2  12        9.06        5.46      2.81 o 
  -5   2  12       58.75       39.66      9.88 o 
  -4   2  12       35.06       41.08     14.02 o 
  -3   2  12        2.03        5.07      4.31 o 
  -2   2  12       34.08       32.23      8.33 o 
  -1   2  12       33.97       37.97      9.32 o 
   0   2  12        0.09       -3.89     12.51 o 
 -11   3  12       17.90       24.22      7.36 o 
 -10   3  12        5.46        6.19      3.44 o 
  -9   3  12        8.23       15.90     17.53 o 
  -8   3  12        7.21        7.72      2.93 o 
  -7   3  12       28.87       33.19      5.91 o 
  -6   3  12       44.20       43.30      8.58 o 
  -5   3  12        0.71       -5.60      5.60 o 
  -4   3  12        1.99        3.91      3.16 o 
  -3   3  12        4.71       10.05      4.67 o 
  -2   3  12       22.12       25.26      7.56 o 
  -1   3  12        1.14        1.50      8.72 o 
   0   3  12       12.71       12.31      7.87 o 
 -11   4  12        3.84        5.14      3.45 o 
 -10   4  12        0.16        4.51      7.63 o 
  -9   4  12       10.26      173.96    218.77 o 
  -8   4  12        3.00       11.47      5.06 o 
  -7   4  12        1.03        2.97      3.13 o 
  -6   4  12        9.91       13.82      5.20 o 
  -5   4  12        2.05        5.93      3.65 o 
  -4   4  12        9.60       15.91      5.87 o 
  -3   4  12        9.60       21.67      7.76 o 
  -2   4  12       41.29       36.33      9.10 o 
  -1   4  12        1.38        1.20      2.64 o 
   0   4  12       40.89       57.31     11.93 o 
 -10   5  12       15.81       13.18      6.20 o 
  -9   5  12        2.64        1.98      2.64 o 
  -8   5  12       23.76       13.05      7.61 o 
  -7   5  12        3.33        0.03      3.95 o 
  -6   5  12       84.88       87.51     12.34 o 
  -5   5  12        0.09        1.10      2.62 o 
  -4   5  12       18.94       13.98      5.72 o 
  -3   5  12        0.78       -2.49      9.64 o 
  -2   5  12        0.13        1.95      3.22 o 
  -1   5  12        4.37       11.03      8.14 o 
 -10   6  12        6.25        3.59      7.96 o 
  -9   6  12        3.12        1.69      4.98 o 
  -8   6  12        2.04       -0.01      3.22 o 
  -7   6  12        2.85       -3.70      4.90 o 
  -6   6  12        2.10       -2.14      2.50 o 
  -5   6  12        4.85       15.72      9.48 o 
  -4   6  12        0.54       -4.28      6.61 o 
  -3   6  12        6.34       -7.46      7.46 o 
  -2   6  12       25.02       29.91     12.42 o 
  -1   6  12       18.25       46.95     15.43 o 
  -9   7  12        5.32        5.15      3.64 o 
  -8   7  12        0.21        3.56      3.67 o 
  -7   7  12       11.15        3.79      5.05 o 
  -6   7  12        7.14       15.99      9.06 o 
  -5   7  12       25.20       23.95     10.95 o 
  -4   7  12        0.95        5.23      4.18 o 
  -3   7  12       17.02       18.60     11.21 o 
  -2   7  12        5.50       22.38     11.11 o 
  -8   8  12        0.05       -7.64      7.64 o 
  -7   8  12        4.48        4.73      9.25 o 
  -6   8  12        1.69        1.95      6.36 o 
  -5   8  12       15.28       20.51      9.99 o 
  -4   8  12       12.52        8.75      9.76 o 
  -3   8  12       61.93       78.00     20.65 o 
  -6   9  12        7.09       13.44     11.62 o 
  -5   9  12        9.51       12.35     10.26 o 
  -9   0  13        0.65       -4.91      4.91 o 
  -7   0  13       37.87       22.80      9.73 o 
  -5   0  13       29.04       29.43     11.08 o 
  -3   0  13       10.68        6.87      6.58 o 
 -10   1  13        0.63       -0.27      5.18 o 
  -9   1  13        5.05        9.41      6.34 o 
  -8   1  13       17.17       22.12      6.05 o 
  -7   1  13        0.50        0.61      4.76 o 
  -6   1  13        8.36        9.90      8.51 o 
  -5   1  13        4.71        5.82      3.43 o 
  -4   1  13        1.79        7.15      4.28 o 
  -3   1  13       72.94       83.82     15.53 o 
  -2   1  13        1.33       -2.60      4.01 o 
 -10   2  13       14.75       19.83      6.22 o 
  -9   2  13        0.02        0.85      2.83 o 
  -8   2  13       36.51       37.31      8.01 o 
  -7   2  13        1.83        1.71      2.54 o 
  -6   2  13       12.83        9.93      5.20 o 
  -5   2  13       49.84       48.38      9.90 o 
  -4   2  13       20.45       24.20      8.82 o 
  -3   2  13        0.38        4.45      3.33 o 
  -2   2  13       10.96        8.60      5.14 o 
 -10   3  13        0.74       -4.57      4.57 o 
  -9   3  13        3.83       12.43      7.47 o 
  -8   3  13        9.91       20.30      9.48 o 
  -7   3  13        1.15        3.80      3.39 o 
  -6   3  13       10.30       13.62      4.81 o 
  -5   3  13        0.56        1.55      2.19 o 
  -4   3  13       55.02       52.14     11.03 o 
  -3   3  13        0.01       -4.19      4.19 o 
  -2   3  13       20.73       17.82      6.64 o 
  -9   4  13       10.21        6.64      5.88 o 
  -8   4  13        1.42        2.98      4.39 o 
  -7   4  13       28.93       23.53      6.65 o 
  -6   4  13        7.44       -0.03      5.48 o 
  -5   4  13       12.71        8.69      4.98 o 
  -4   4  13        0.99        1.15      9.49 o 
  -3   4  13        5.43       -2.05      6.55 o 
  -2   4  13        7.93       36.19     10.00 o 
  -9   5  13        4.88        0.04      4.70 o 
  -8   5  13        3.44       10.00      7.41 o 
  -7   5  13       16.29       30.28     12.82 o 
  -6   5  13        0.60        2.23      2.72 o 
  -5   5  13        3.57        2.19      5.73 o 
  -4   5  13        0.04        0.19      2.87 o 
  -3   5  13       19.80       20.32      6.64 o 
  -8   6  13        4.04        6.75      6.46 o 
  -7   6  13        5.79        7.49      6.69 o 
  -6   6  13        0.00       -8.57      8.57 o 
  -5   6  13        6.22        9.83      8.72 o 
  -4   6  13        1.77       23.27     11.69 o 
  -8   0  14       13.09        9.56      6.63 o 
  -6   0  14        1.61        2.83      5.20 o 
  -8   1  14        8.53        6.36      4.17 o 
  -7   1  14       16.40        3.81     13.25 o 
  -6   1  14       14.98       11.06      4.86 o 
  -5   1  14        0.08        7.09      4.49 o 
  -7   2  14        5.77       14.70      5.71 o 
  -6   2  14        5.98        1.84      3.70 o 
                                                 
